# Supplementary material for: High-throughput field phenotyping using hyperspectral reflectance and partial least squares regression (PLSR) reveals genetic modifications to photosynthetic capacity
Source: Remote Sens Environ. 2019 Sep 15;231:111176. doi: 10.1016/j.rse.2019.04.029 (PMC6737918; doi:10.1016/j.rse.2019.04.029)
Supplement: Supplementary file 2 — Model set 1 – Coefficients and loading. Model coefficients generated by the PLSR statistics to predict the trait of interest (Vcmax, J and N) for model build 1 (Fig. 4a & b). Model loadings indicate the relative importance of the given spectral waveband in the model builds for each trait (Fig. 4c & d). Model set 1 – Nitrogen and spectra. Here the reflectance spectra (average of 6 measurements on a single leaf) collected in 2106 with Fieldspec 4 (Analytical Spectral Devices - ASD, Boulder, CO USA) are presented alongside leaf N% collected from destructive sampling. These data were used to train the PLSR model for leaf N in Fig. 3c. Model set 1 – Raw spectra, Vcmax and Jmax. Collected reflectance spectra (average of 6 measurements on a single leaf) in 2016 with Fieldspec 4 (Analytical Spectral Devices - ASD, Boulder, CO USA) alongside modelled Vcmax and J. These data were used to train and build the PLSR models for Vcmax and J in Fig. 3a & b. Model set 2 - Coefficients and loading. Model coefficients generated by the PLSR statistics required to predict Vcmax and J for model training data in model build 2, shown in Fig. 9b. Model loadings indicate the relative importance of the given spectral waveband in this second model build (Fig. 9a). Model set 2 – Training data (75%) Raw spectra, Vcmax and Jmax. Collected reflectance spectra in 2016 and 2017 (average of 6 measurements on a single leaf) with Fieldspec 4 (Analytical Spectral Devices - ASD, Boulder, CO USA) alongside modelled Vcmax and J. These data were used to train and build the PLSR models for Vcmax and J in Fig. 8a & b. Model set 2 – Validation spectra (25%). Collected reflectance spectra in 2016 and 2017 (average of 6 measurements on a single leaf) with Fieldspec 4 (Analytical Spectral Devices - ASD, Boulder, CO USA) used to validate model build 2 in Fig. 8c & d. [file mmc2.zip]

Archive with 6 entries (6 files):
- Supplementary datasets/Model set 1 - coefficients and loadings.xlsx
- Supplementary datasets/Model set 1 - Nitrogen and Spectra.xlsx
- Supplementary datasets/Model set 1 - Raw spectra, Vcmax and J.xlsx
- Supplementary datasets/Model set 2 - coefficients and loadings.xlsx
- Supplementary datasets/Model set 2 - training data 75%.xlsx
- Supplementary datasets/Model set 2 - validation spectra 25%.xlsx
