# Supplementary material for: High-throughput field phenotyping using hyperspectral reflectance and partial least squares regression (PLSR) reveals genetic modifications to photosynthetic capacity
Source: Remote Sens Environ. 2019 Sep 15;231:111176. doi: 10.1016/j.rse.2019.04.029 (PMC6737918; doi:10.1016/j.rse.2019.04.029)
Supplement: Supplementary file 2 — Model set 1 – Coefficients and loading. Model coefficients generated by the PLSR statistics to predict the trait of interest (Vcmax, J and N) for model build 1 (Fig. 4a & b). Model loadings indicate the relative importance of the given spectral waveband in the model builds for each trait (Fig. 4c & d). Model set 1 – Nitrogen and spectra. Here the reflectance spectra (average of 6 measurements on a single leaf) collected in 2106 with Fieldspec 4 (Analytical Spectral Devices - ASD, Boulder, CO USA) are presented alongside leaf N% collected from destructive sampling. These data were used to train the PLSR model for leaf N in Fig. 3c. Model set 1 – Raw spectra, Vcmax and Jmax. Collected reflectance spectra (average of 6 measurements on a single leaf) in 2016 with Fieldspec 4 (Analytical Spectral Devices - ASD, Boulder, CO USA) alongside modelled Vcmax and J. These data were used to train and build the PLSR models for Vcmax and J in Fig. 3a & b. Model set 2 - Coefficients and loading. Model coefficients generated by the PLSR statistics required to predict Vcmax and J for model training data in model build 2, shown in Fig. 9b. Model loadings indicate the relative importance of the given spectral waveband in this second model build (Fig. 9a). Model set 2 – Training data (75%) Raw spectra, Vcmax and Jmax. Collected reflectance spectra in 2016 and 2017 (average of 6 measurements on a single leaf) with Fieldspec 4 (Analytical Spectral Devices - ASD, Boulder, CO USA) alongside modelled Vcmax and J. These data were used to train and build the PLSR models for Vcmax and J in Fig. 8a & b. Model set 2 – Validation spectra (25%). Collected reflectance spectra in 2016 and 2017 (average of 6 measurements on a single leaf) with Fieldspec 4 (Analytical Spectral Devices - ASD, Boulder, CO USA) used to validate model build 2 in Fig. 8c & d. [file mmc2.zip › Supplementary datasets/Model set 1 - coefficients and loadings.xlsx]

## Sheet: Sheet1
MODEL SET 1
	loadings					coefficients
wavelength (nm)	Vcmax	Jmax	%N		wavelength (nm)	Vcmax	Jmax	%N
500	0.00761594	-0.0166406	-0.0100872		500	45.0759	-185.478	0.904054
501	0.00743884	-0.0172538	-0.0101413		501	46.8833	-172.523	0.83118
502	0.00726206	-0.0178731	-0.0101767		502	49.3368	-163.106	0.644232
503	0.00703952	-0.0185348	-0.0101958		503	51.5596	-148.976	0.528644
504	0.00675807	-0.0192775	-0.0102126		504	53.2508	-128.135	0.5987
505	0.00647488	-0.0200992	-0.010223		505	55.4744	-117.551	0.760251
506	0.00616629	-0.0210316	-0.0102368		506	58.0347	-104.645	0.842514
507	0.0058366	-0.0220296	-0.0102634		507	60.936	-88.0285	0.775138
508	0.00548675	-0.0230382	-0.0103031		508	64.0945	-69.8098	0.568877
509	0.00503604	-0.0241314	-0.0103028		509	66.7245	-43.9265	0.372679
510	0.00454295	-0.0253628	-0.0103348		510	69.0804	-26.114	0.288105
511	0.00405547	-0.0266758	-0.010411		511	71.6685	-13.9631	0.324486
512	0.00359563	-0.027901	-0.0104666		512	75.1581	15.8585	0.394533
513	0.00295446	-0.0293154	-0.0104449		513	77.519	38.3788	0.369458
514	0.00219491	-0.0308903	-0.0103948		514	79.4474	54.757	0.358839
515	0.00143828	-0.0325142	-0.0103838		515	81.8636	72.2179	0.463961
516	0.000783024	-0.0340618	-0.0104575		516	84.4456	98.8668	0.609823
517	8.24014e-05	-0.0356872	-0.0105496		517	86.1261	115.071	0.678123
518	-0.000707555	-0.0373776	-0.0106306		518	86.9128	124.549	0.663751
519	-0.00156117	-0.0390253	-0.0106926		519	87.5119	143.69	0.63229
520	-0.00242562	-0.0406264	-0.010716		520	88.4497	165.087	0.592288
521	-0.003297	-0.0422279	-0.0107377		521	88.9189	179.705	0.582577
522	-0.00417561	-0.0438411	-0.0107819		522	88.4459	184.499	0.6104
523	-0.00505118	-0.0454099	-0.0108433		523	87.4306	185.513	0.654225
524	-0.00596634	-0.0469128	-0.0109163		524	85.2377	188.037	0.493025
525	-0.00689666	-0.048341	-0.0109706		525	82.4595	190.346	0.283601
526	-0.00779271	-0.0496923	-0.0109925		526	79.878	188.896	0.227121
527	-0.00859885	-0.0509698	-0.0110735		527	77.163	184.626	0.130714
528	-0.00938752	-0.0521632	-0.011151		528	74.3473	179.294	0.133892
529	-0.0102143	-0.0532915	-0.0111845		529	71.0179	172.978	0.152658
530	-0.0111027	-0.0543925	-0.0111651		530	66.4621	163.988	-0.0767906
531	-0.0118369	-0.055386	-0.0111941		531	62.8937	148.313	-0.0320881
532	-0.0125335	-0.0562622	-0.0112234		532	59.533	136.563	-0.0397746
533	-0.0133018	-0.0570592	-0.0112105		533	55.3899	132.201	-0.297978
534	-0.0140884	-0.0578948	-0.0111883		534	50.3067	114.222	-0.29965
535	-0.0147934	-0.0586476	-0.0111915		535	45.7558	102.508	-0.31549
536	-0.0154716	-0.0592961	-0.0111797		536	41.4077	96.8235	-0.417403
537	-0.0162234	-0.0598715	-0.0110913		537	36.3667	88.2665	-0.555711
538	-0.0169037	-0.0604412	-0.0109897		538	32.3454	76.9172	-0.466397
539	-0.0175723	-0.0609689	-0.010875		539	28.3279	65.0832	-0.380457
540	-0.0182731	-0.0614481	-0.0107434		540	23.7289	54.0143	-0.391675
541	-0.0190072	-0.0619281	-0.0105914		541	18.8494	42.9701	-0.348851
542	-0.0196474	-0.0623106	-0.0104639		542	14.7128	36.9654	-0.318463
543	-0.020264	-0.0626672	-0.0103302		543	10.6769	30.1616	-0.286934
544	-0.0209461	-0.0630811	-0.0101552		544	5.97277	16.9054	-0.232433
545	-0.02165	-0.0635073	-0.00995989		545	1.12113	3.92361	-0.173168
546	-0.0222443	-0.0638955	-0.00981348		546	-3.03203	-13.2296	-0.0738118
547	-0.0227582	-0.0642471	-0.00970259		547	-6.69013	-32.3285	-0.00601987
548	-0.0233293	-0.0645968	-0.00955707		548	-10.7569	-46.2485	-0.0856513
549	-0.0238724	-0.0648794	-0.0094084		549	-14.526	-53.876	0.0565023
550	-0.0243674	-0.0651502	-0.00926272		550	-18.0197	-60.7763	0.256335
551	-0.0248185	-0.0654475	-0.00912463		551	-21.3419	-71.0372	0.362025
552	-0.0252629	-0.0657394	-0.00900393		552	-24.5445	-83.5275	0.433396
553	-0.0256628	-0.0660371	-0.0088797		553	-27.6464	-99.8319	0.401188
554	-0.0260224	-0.0662983	-0.00874407		554	-30.5627	-116.059	0.389543
555	-0.0263565	-0.0664666	-0.00859802		555	-33.1658	-127.042	0.538975
556	-0.026642	-0.0665318	-0.00846203		556	-35.3899	-133.573	0.605914
557	-0.0268768	-0.0665607	-0.00831273		557	-37.0363	-142.616	0.643588
558	-0.0270545	-0.0665505	-0.00815519		558	-38.1529	-152.373	0.6799
559	-0.0271619	-0.066414	-0.0080309		559	-39.0666	-150.687	0.689882
560	-0.0272104	-0.0661963	-0.00792086		560	-39.6389	-148.487	0.741191
561	-0.0271869	-0.0658993	-0.00782486		561	-39.8048	-149.24	0.807149
562	-0.0270857	-0.0655301	-0.00774195		562	-39.5376	-152.441	0.852611
563	-0.0269368	-0.0651358	-0.00765851		563	-38.8113	-151.015	0.88808
564	-0.0267745	-0.064717	-0.0075686		564	-38.2143	-148.949	0.968316
565	-0.0265953	-0.0642589	-0.00748364		565	-38.0261	-149.023	1.03531
566	-0.0263704	-0.0637343	-0.00742093		566	-38.1629	-151.988	0.979719
567	-0.026082	-0.0631326	-0.00734644		567	-37.2242	-148.585	0.966334
568	-0.0257584	-0.0624853	-0.00727501		568	-35.9355	-142.104	1.02422
569	-0.0254164	-0.0618144	-0.00721933		569	-34.8883	-135.835	1.11489
570	-0.0250351	-0.0611127	-0.00717715		570	-33.8145	-129.266	1.11435
571	-0.0246434	-0.0604161	-0.00712458		571	-32.6867	-126.297	1.08618
572	-0.0242443	-0.0597537	-0.00707618		572	-31.571	-125.429	1.05563
573	-0.0238337	-0.0591432	-0.00705384		573	-30.5012	-123.491	1.02591
574	-0.0234337	-0.0585785	-0.00703093		574	-29.08	-118.811	0.907245
575	-0.0230212	-0.0580136	-0.00703231		575	-28.1331	-115.374	0.796646
576	-0.0225898	-0.057437	-0.00706182		576	-27.5549	-112.6	0.771854
577	-0.0221531	-0.0568717	-0.00709935		577	-26.2774	-104.764	0.86669
578	-0.0217152	-0.0562656	-0.00713579		578	-24.9998	-94.2794	0.942851
579	-0.0212685	-0.0556443	-0.00716759		579	-23.3198	-83.3497	1.02259
580	-0.0208147	-0.0550339	-0.00719439		580	-20.9788	-73.0456	1.13204
581	-0.0203867	-0.0544052	-0.00722025		581	-18.6853	-60.6864	1.19326
582	-0.0199919	-0.0538092	-0.00724619		582	-16.6077	-47.0154	1.21534
583	-0.0196203	-0.053275	-0.0072727		583	-14.8776	-36.1427	1.25585
584	-0.0192552	-0.0528122	-0.00729851		584	-13.582	-33.0866	1.37498
585	-0.0189191	-0.052377	-0.00732356		585	-12.8996	-33.0885	1.40451
586	-0.0186149	-0.0519591	-0.00735135		586	-12.6784	-35.2038	1.30307
587	-0.0183379	-0.0515705	-0.00738989		587	-12.7949	-38.7315	1.09827
588	-0.0180766	-0.0512489	-0.00745556		588	-13.2931	-42.6825	0.889632
589	-0.017789	-0.0509379	-0.00750987		589	-13.0044	-44.1866	0.796376
590	-0.0174926	-0.0506425	-0.00754633		590	-12.1553	-43.4357	0.801372
591	-0.0172169	-0.0503762	-0.00757433		591	-11.3655	-40.9375	0.852231
592	-0.0169462	-0.0501014	-0.00761553		592	-10.6876	-33.227	1.00081
593	-0.0167017	-0.0498296	-0.00765885		593	-9.93708	-24.9415	1.1371
594	-0.0164778	-0.0495529	-0.00769504		594	-8.84042	-18.8671	1.26177
595	-0.0162447	-0.0492475	-0.00771906		595	-7.10317	-15.5103	1.46983
596	-0.0159953	-0.0489335	-0.00775899		596	-5.24476	-9.52795	1.64077
597	-0.0157738	-0.0486394	-0.00779866		597	-3.80947	-5.71494	1.69805
598	-0.0156014	-0.0483913	-0.00782725		598	-3.06354	-7.20852	1.65701
599	-0.0154233	-0.0482152	-0.00786617		599	-2.62624	-8.4706	1.74161
600	-0.0152464	-0.0480175	-0.00790954		600	-2.56138	-9.31476	1.68907
601	-0.0150613	-0.0477909	-0.00795461		601	-2.45515	-10.4826	1.53762
602	-0.0148566	-0.0475543	-0.00799914		602	-1.86523	-12.5505	1.42846
603	-0.0146564	-0.0472073	-0.00803633		603	-1.75795	-11.0338	1.17504
604	-0.0144151	-0.0468052	-0.00806773		604	-1.54823	-9.41922	0.96076
605	-0.0141082	-0.0463814	-0.00810028		605	-0.922843	-9.99587	0.882515
606	-0.0137465	-0.0459223	-0.00814622		606	-0.107935	-12.6913	0.887089
607	-0.0134138	-0.0454139	-0.00813299		607	0.759445	-12.1648	0.843962
608	-0.0130744	-0.0448636	-0.00810495		608	1.81203	-9.21737	0.779447
609	-0.01268	-0.0442814	-0.00811579		609	3.12959	-6.32877	0.749652
610	-0.0122721	-0.0436529	-0.00812065		610	4.27605	-5.04711	0.733223
611	-0.0118327	-0.0429855	-0.00813284		611	5.68493	-0.249861	0.697919
612	-0.0113834	-0.0423088	-0.00814975		612	7.13524	6.40068	0.65547
613	-0.0109689	-0.041663	-0.00815879		613	7.99176	8.4489	0.649939
614	-0.010523	-0.0409975	-0.00818382		614	9.1337	10.4908	0.661476
615	-0.0100778	-0.0403588	-0.00821547		615	10.2472	10.2359	0.687602
616	-0.00966338	-0.0397692	-0.0082442		616	11.1465	9.19007	0.709338
617	-0.00927369	-0.0391686	-0.00827331		617	12.325	20.3897	0.664988
618	-0.00891637	-0.0386178	-0.00828872		618	13.4183	25.173	0.609183
619	-0.00859198	-0.0381367	-0.00830445		619	14.1591	23.2015	0.562143
620	-0.00829801	-0.0377249	-0.00833951		620	14.4831	21.3323	0.537
621	-0.00802921	-0.0373687	-0.00837177		621	15.3115	22.2458	0.599778
622	-0.00778634	-0.037025	-0.00839904		622	16.1042	25.648	0.610059
623	-0.00757554	-0.0367033	-0.00842169		623	16.6037	29.228	0.545908
624	-0.00740706	-0.0364735	-0.00844235		624	16.9958	28.8534	0.534023
625	-0.00725812	-0.0362913	-0.00847674		625	17.3436	30.8773	0.562088
626	-0.00713032	-0.0361489	-0.00851344		626	17.6355	32.6206	0.586094
627	-0.00702548	-0.0360382	-0.00854174		627	17.8547	31.6611	0.573389
628	-0.00693011	-0.035923	-0.00857485		628	18.0065	33.4874	0.553323
629	-0.00682788	-0.0358514	-0.00860984		629	18.4718	32.8128	0.556642
630	-0.00672281	-0.0358025	-0.00864748		630	18.9265	30.207	0.555215
631	-0.00662244	-0.03571	-0.00869159		631	18.7812	29.7296	0.500859
632	-0.00644286	-0.0355298	-0.00875035		632	19.402	31.2998	0.533112
633	-0.00620498	-0.0352902	-0.00882621		633	20.2081	33.4957	0.59205
634	-0.00592518	-0.0350036	-0.00891362		634	20.845	35.2897	0.619945
635	-0.00558892	-0.0346383	-0.00899342		635	21.7842	36.8205	0.604306
636	-0.00516184	-0.0341653	-0.00910802		636	22.7814	36.2066	0.626513
637	-0.0046634	-0.0335975	-0.00923407		637	23.8556	35.7595	0.678332
638	-0.00412314	-0.0329565	-0.00934196		638	25.0684	38.1323	0.712136
639	-0.00352033	-0.032218	-0.00947962		639	26.2853	40.8448	0.65776
640	-0.00286676	-0.0314145	-0.00962058		640	27.7555	44.5408	0.625687
641	-0.00217989	-0.030571	-0.00975371		641	29.3209	46.4907	0.659635
642	-0.00148124	-0.0297025	-0.00988532		642	30.4879	41.6042	0.728968
643	-0.000767878	-0.0287579	-0.0100269		643	31.9755	43.8942	0.72276
644	-6.06328e-05	-0.0277991	-0.0101578		644	33.541	48.7148	0.674498
645	0.000622673	-0.0268745	-0.0102644		645	34.9014	51.1853	0.619725
646	0.00128536	-0.0259392	-0.0103679		646	36.1451	55.9468	0.506851
647	0.00189113	-0.0250621	-0.0104511		647	37.1714	55.3955	0.45911
648	0.00243029	-0.0242657	-0.0105181		648	37.903	49.9274	0.443116
649	0.00291383	-0.0235446	-0.0105838		649	38.3752	44.2984	0.370788
650	0.0033837	-0.0228741	-0.0106633		650	39.1994	43.5849	0.340336
651	0.00378843	-0.0222916	-0.0107218		651	39.9437	43.6992	0.286333
652	0.00412362	-0.0217808	-0.0107546		652	40.3723	42.4924	0.191296
653	0.00445552	-0.0212501	-0.0108011		653	40.6343	41.5096	0.118548
654	0.00478691	-0.020727	-0.0108348		654	41.0133	37.2423	0.0221099
655	0.0051435	-0.020188	-0.0108702		655	41.5105	32.6261	-0.04339
656	0.00553927	-0.019601	-0.0109219		656	41.9651	30.4426	-0.0549064
657	0.00593476	-0.0189451	-0.0109707		657	41.93	26.7492	-0.182339
658	0.00638268	-0.0182226	-0.0110229		658	42.2136	24.5721	-0.305313
659	0.00688031	-0.0174421	-0.0110828		659	42.7871	23.5018	-0.380816
660	0.00738484	-0.0166194	-0.0111513		660	43.0618	21.0947	-0.433822
661	0.0078663	-0.0157795	-0.0112015		661	43.0649	20.1062	-0.598012
662	0.0083578	-0.014978	-0.0112599		662	43.3164	17.362	-0.735224
663	0.008863	-0.0142354	-0.0113387		663	43.9056	12.2606	-0.781288
664	0.0093161	-0.0135037	-0.0114119		664	44.0267	10.4073	-0.874961
665	0.00971289	-0.0128382	-0.0114717		665	43.9395	6.46208	-0.950776
666	0.0100576	-0.012267	-0.0115184		666	43.9187	1.55103	-1.00318
667	0.010363	-0.0117926	-0.0115582		667	44.1457	-1.64994	-1.05296
668	0.0106482	-0.0113576	-0.0116065		668	44.2314	-4.15686	-1.15616
669	0.0109028	-0.010969	-0.0116541		669	44.391	-5.00705	-1.23008
670	0.0111249	-0.010642	-0.0116995		670	44.6258	-5.66676	-1.25083
671	0.0113212	-0.0103939	-0.0117485		671	44.7315	-9.51158	-1.25688
672	0.0114812	-0.0102026	-0.0117861		672	44.9574	-11.8927	-1.28243
673	0.0116232	-0.0100448	-0.0118169		673	45.4324	-11.1869	-1.33073
674	0.0117609	-0.00991248	-0.0118501		674	46.1092	-8.41444	-1.38553
675	0.0118841	-0.00983566	-0.0118978		675	46.5756	-9.62372	-1.39997
676	0.0119971	-0.00977492	-0.0119412		676	47.1284	-8.9443	-1.43291
677	0.0120901	-0.00973634	-0.0119716		677	47.7973	-6.80339	-1.46568
678	0.0121508	-0.00974744	-0.0119903		678	48.477	-6.00902	-1.4591
679	0.0121951	-0.00982438	-0.0120277		679	48.9726	-5.6611	-1.48664
680	0.0122094	-0.00995433	-0.0120588		680	49.652	-3.76325	-1.47024
681	0.012169	-0.0101616	-0.0120697		681	50.6292	0.189479	-1.41913
682	0.0120391	-0.0105165	-0.012066		682	51.6596	4.82917	-1.45806
683	0.0117912	-0.0110043	-0.0120388		683	52.2448	9.93686	-1.46909
684	0.0113861	-0.0117195	-0.0119765		684	52.6037	15.6959	-1.39971
685	0.0107753	-0.0127573	-0.0118676		685	52.9669	22.5572	-1.24741
686	0.00989616	-0.0141256	-0.011703		686	53.0458	30.9505	-1.0991
687	0.00869331	-0.0158873	-0.0114835		687	52.448	43.3781	-0.976043
688	0.0071283	-0.0181281	-0.0112093		688	51.0382	56.4134	-0.844263
689	0.00517724	-0.0209254	-0.0108814		689	48.8396	64.6535	-0.64988
690	0.00280131	-0.0242091	-0.0105002		690	45.6424	78.2308	-0.528887
691	5.98208e-05	-0.0279618	-0.0100998		691	41.1564	88.9869	-0.405317
692	-0.00298012	-0.0321162	-0.00970528		692	35.2739	94.7585	-0.263715
693	-0.00627299	-0.0365394	-0.00931848		693	28.1414	105.568	-0.216971
694	-0.00971839	-0.041109	-0.00896031		694	19.9801	115.847	-0.247542
695	-0.0132085	-0.0457146	-0.00864058		695	10.9947	119.653	-0.274639
696	-0.0166484	-0.0502435	-0.00836085		696	1.40263	114.723	-0.250414
697	-0.0200242	-0.0545689	-0.00809997		697	-8.64184	111.082	-0.317128
698	-0.0232049	-0.0586013	-0.00790765		698	-18.7398	106.962	-0.433036
699	-0.0261204	-0.0622904	-0.00779486		699	-28.6736	101.449	-0.58859
700	-0.0287447	-0.0656086	-0.00774482		700	-38.3573	94.3772	-0.787277
701	-0.0310439	-0.0684752	-0.00776501		701	-47.7631	84.7745	-0.903441
702	-0.0329976	-0.070884	-0.00786087		702	-56.6724	74.4426	-1.03121
703	-0.0345858	-0.0728344	-0.00802804		703	-64.6846	65.0419	-1.21674
704	-0.0357854	-0.0743124	-0.00823889		704	-70.9948	56.2737	-1.32292
705	-0.0366298	-0.0753913	-0.00853316		705	-76.9614	42.8711	-1.45833
706	-0.0371083	-0.0760567	-0.00892258		706	-82.3154	31.0895	-1.59428
707	-0.0372153	-0.0762781	-0.00940118		707	-86.4272	27.7368	-1.6779
708	-0.037014	-0.0761265	-0.00993538		708	-89.5547	20.5293	-1.82134
709	-0.0365216	-0.0756291	-0.0105273		709	-91.9767	13.4403	-1.98154
710	-0.0357469	-0.0748073	-0.0111822		710	-93.7747	7.10292	-2.11312
711	-0.0346947	-0.0736766	-0.0119029		711	-94.8411	-0.441976	-2.18185
712	-0.0333628	-0.0723095	-0.0126894		712	-94.8206	-8.94876	-2.27724
713	-0.0317833	-0.0707119	-0.0135334		713	-94.2435	-20.1819	-2.35431
714	-0.0299868	-0.0688872	-0.0144256		714	-93.4251	-33.1969	-2.34945
715	-0.0279891	-0.0668797	-0.0153569		715	-91.8287	-41.2206	-2.1895
716	-0.0258001	-0.0646456	-0.0163404		716	-89.7701	-47.379	-2.17378
717	-0.0234505	-0.0621867	-0.0173547		717	-87.0953	-51.8724	-2.25408
718	-0.0209763	-0.0595435	-0.0183737		718	-83.6232	-53.9923	-2.26723
719	-0.0184216	-0.056851	-0.0194197		719	-80.6064	-56.2934	-2.22898
720	-0.0157772	-0.0540631	-0.0204536		720	-76.8478	-59.0013	-2.18496
721	-0.0130549	-0.0511658	-0.0214668		721	-72.2516	-62.0613	-2.13959
722	-0.0102978	-0.0482021	-0.0224825		722	-67.9114	-64.9825	-2.04757
723	-0.00753235	-0.0453211	-0.0234821		723	-62.9678	-71.0446	-1.80661
724	-0.00478504	-0.04245	-0.0244673		724	-58.151	-74.7708	-1.67957
725	-0.00206938	-0.0395369	-0.0254351		725	-53.7756	-72.6165	-1.77649
726	0.000624744	-0.0367111	-0.0263665		726	-48.5265	-71.146	-1.66053
727	0.00322936	-0.0339331	-0.0272477		727	-43.4697	-67.7846	-1.55842
728	0.00573291	-0.0312345	-0.0280683		728	-38.6074	-64.4783	-1.43703
729	0.00815022	-0.0286548	-0.0288321		729	-33.664	-64.3633	-1.22388
730	0.010482	-0.0261459	-0.0296091		730	-29.5744	-69.5237	-1.2021
731	0.0126816	-0.0237653	-0.0303105		731	-25.0972	-70.4836	-1.16228
732	0.0147576	-0.0215206	-0.0309319		732	-20.1262	-64.318	-1.05518
733	0.0167739	-0.0193655	-0.0315611		733	-15.8163	-55.9086	-1.02436
734	0.018666	-0.0173078	-0.0321638		734	-12.2489	-48.5517	-1.0006
735	0.0204271	-0.0153807	-0.0327022		735	-8.99327	-48.4102	-0.858832
736	0.0220715	-0.0136012	-0.033172		736	-5.6516	-54.4457	-0.601305
737	0.0236429	-0.0119393	-0.0336533		737	-2.15993	-47.6148	-0.559518
738	0.0250689	-0.0103428	-0.0340667		738	1.29993	-40.9007	-0.496792
739	0.0263787	-0.00883235	-0.0344286		739	4.40831	-38.2966	-0.456059
740	0.027627	-0.00745744	-0.0347844		740	6.92325	-38.9043	-0.545196
741	0.0287548	-0.00622217	-0.035103		741	9.34317	-34.0562	-0.621626
742	0.0297914	-0.0050555	-0.0353974		742	11.592	-29.3401	-0.54142
743	0.0307476	-0.00395976	-0.0356732		743	13.5034	-27.7238	-0.325912
744	0.0316094	-0.00301122	-0.0359254		744	14.8961	-28.4365	-0.159825
745	0.0323934	-0.00210405	-0.0361235		745	16.8189	-24.6603	-0.15114
746	0.0331178	-0.00123453	-0.0362949		746	18.7352	-18.8329	-0.17751
747	0.0337809	-0.000430794	-0.0364681		747	19.992	-14.3089	-0.173433
748	0.0343265	0.000249144	-0.0366532		748	20.2151	-12.496	-0.342736
749	0.0348769	0.000872158	-0.0368068		749	21.251	-8.16828	-0.365407
750	0.0353802	0.00145609	-0.0369141		750	22.5989	-5.16375	-0.238267
751	0.035754	0.00199363	-0.0369839		751	23.187	-8.07767	-0.0952186
752	0.0361324	0.00245129	-0.0370722		752	24.2955	-5.39983	-0.0502171
753	0.0364953	0.00285682	-0.0371602		753	25.1966	-6.01711	-0.0927191
754	0.0368094	0.00322968	-0.0372409		754	25.5085	-9.61481	-0.19324
755	0.0370425	0.00357531	-0.0373203		755	25.3181	-6.94492	-0.307454
756	0.0372513	0.00385371	-0.0373789		756	25.3273	0.0174443	-0.299653
757	0.0374693	0.00413102	-0.0374281		757	25.7301	7.63921	-0.201825
758	0.0377021	0.00443413	-0.0374771		758	26.4687	11.4684	-0.0739276
759	0.0379139	0.00467163	-0.037517		759	27.2813	4.81359	0.0536126
760	0.0380814	0.0049311	-0.0375753		760	27.3576	9.90233	-0.0159346
761	0.0381995	0.00514094	-0.0376208		761	27.2539	18.1445	-0.149341
762	0.0382782	0.00521883	-0.0376252		762	27.6034	15.1418	-0.150796
763	0.0383425	0.00527701	-0.0376679		763	26.932	13.438	-0.133554
764	0.0384184	0.00537591	-0.0377062		764	26.4388	13.6015	-0.082466
765	0.038487	0.00549124	-0.0377296		765	26.1905	11.7084	-0.064165
766	0.0385032	0.00554493	-0.0377551		766	25.4235	2.50051	-0.185276
767	0.0385449	0.00564151	-0.0377703		767	25.3712	3.68271	-0.261725
768	0.0385997	0.00572898	-0.0377825		768	25.506	8.16196	-0.21138
769	0.0386376	0.00577136	-0.0377992		769	25.2783	9.84041	-0.103259
770	0.0386214	0.0057972	-0.0378231		770	24.5208	10.8377	-0.23034
771	0.03864	0.00581291	-0.0378474		771	24.171	8.54319	-0.281791
772	0.0386844	0.00582383	-0.0378632		772	24.1333	3.91538	-0.242546
773	0.0387188	0.00584098	-0.0378693		773	24.0305	0.162715	-0.186144
774	0.0387255	0.00590428	-0.0378918		774	23.7599	4.43187	-0.156337
775	0.0387337	0.00594943	-0.0379147		775	23.277	7.90115	-0.207506
776	0.0387533	0.00595605	-0.0379388		776	22.878	9.60348	-0.263358
777	0.0387769	0.00593988	-0.0379709		777	22.9435	12.976	-0.201594
778	0.0387652	0.00594528	-0.0379723		778	22.7882	12.8346	-0.236994
779	0.0387732	0.00598901	-0.0379868		779	22.4253	14.4861	-0.260302
780	0.0388139	0.00603966	-0.0380175		780	22.1553	15.7302	-0.21298
781	0.0388337	0.00601314	-0.0380048		781	22.5152	3.86253	-0.149965
782	0.0388374	0.00601068	-0.0380257		782	22.5839	7.01123	-0.141485
783	0.0388236	0.00598777	-0.0380558		783	21.9403	9.19115	-0.188215
784	0.0387995	0.00591807	-0.0380715		784	20.6873	-1.52092	-0.268975
785	0.0387911	0.00591519	-0.0381226		785	19.7835	3.66963	-0.383204
786	0.0388149	0.0059625	-0.0381533		786	20.2137	13.4154	-0.332998
787	0.0388518	0.00600871	-0.0381612		787	20.9915	16.935	-0.208002
788	0.0388749	0.00600116	-0.03817		788	20.672	8.14621	-0.188903
789	0.0389241	0.00599435	-0.0381942		789	21.0794	7.11141	-0.118601
790	0.0389386	0.00594968	-0.0382353		790	20.8759	6.60369	-0.181726
791	0.0389148	0.0059037	-0.0382814		791	19.8565	6.63698	-0.362019
792	0.0389083	0.00595464	-0.0383114		792	19.0835	14.6163	-0.438335
793	0.038927	0.00597304	-0.0383292		793	19.1895	19.8848	-0.346067
794	0.0389334	0.00594403	-0.0383413		794	19.1856	16.3731	-0.211342
795	0.0389217	0.00590015	-0.0383503		795	18.7366	6.35777	-0.154033
796	0.0389644	0.00592612	-0.0383488		796	19.3691	5.60438	-0.210531
797	0.0389671	0.00589375	-0.0383719		797	18.9911	6.43261	-0.307019
798	0.0389618	0.0058392	-0.0384041		798	18.4095	6.95573	-0.322895
799	0.0389939	0.00583641	-0.0384247		799	18.7104	7.31713	-0.220949
800	0.0389943	0.005898	-0.0384609		800	18.3189	8.865	-0.322476
801	0.0390207	0.00590948	-0.0385018		801	18.3091	14.6264	-0.380217
802	0.0390449	0.00586865	-0.038522		802	18.4984	18.4287	-0.307946
803	0.0390054	0.00584463	-0.0385013		803	18.0462	11.2387	-0.160574
804	0.0390292	0.0058476	-0.0385237		804	17.6016	7.48131	-0.159175
805	0.0390382	0.0058216	-0.0385456		805	17.4358	9.12074	-0.242206
806	0.0390174	0.0057593	-0.0385586		806	17.3445	11.5577	-0.320799
807	0.0390493	0.00572163	-0.0386097		807	16.6589	4.95948	-0.32013
808	0.0390738	0.00580408	-0.0386348		808	16.4566	9.9311	-0.318168
809	0.0390838	0.00584899	-0.0386393		809	16.591	15.8522	-0.270568
810	0.0390949	0.00577015	-0.0386444		810	16.8257	14.5895	-0.166349
811	0.0391533	0.00577811	-0.0386719		811	17.4162	20.5337	-0.120585
812	0.0391788	0.0057918	-0.0386919		812	17.7559	20.1275	-0.182839
813	0.0391592	0.00576235	-0.0386989		813	17.4496	14.7425	-0.262715
814	0.0391261	0.00569001	-0.0387014		814	16.5782	11.5204	-0.255967
815	0.0391764	0.00575737	-0.0387269		815	16.8026	17.7044	-0.267978
816	0.0391806	0.00577433	-0.0387466		816	16.5902	17.9902	-0.261743
817	0.0391475	0.00570845	-0.0387617		817	15.9133	11.8832	-0.247295
818	0.0391754	0.00565156	-0.0387901		818	15.793	9.37257	-0.26007
819	0.039185	0.00563814	-0.0387948		819	15.8444	7.29024	-0.23031
820	0.0391726	0.00565222	-0.0387951		820	15.5524	7.95381	-0.201912
821	0.03916	0.005674	-0.0388075		821	15.0505	11.7595	-0.213035
822	0.0391884	0.00569003	-0.0388336		822	15.288	15.99	-0.2713
823	0.0392	0.00568867	-0.0388245		823	15.7493	16.9651	-0.187961
824	0.0391775	0.00565876	-0.0388321		824	15.2527	14.6089	-0.180032
825	0.0391378	0.00561259	-0.0388822		825	13.6583	10.9438	-0.349519
826	0.0391529	0.00561787	-0.0388798		826	13.6087	10.2525	-0.298233
827	0.0391983	0.0056083	-0.0388962		827	13.7733	13.1577	-0.299508
828	0.0392007	0.00555772	-0.0389054		828	13.5132	13.2382	-0.331225
829	0.0391203	0.00547447	-0.038872		829	12.7589	5.19486	-0.28001
830	0.0391352	0.00543022	-0.0388716		830	12.8521	-0.545641	-0.0909701
831	0.0391839	0.00547944	-0.0388884		831	13.3517	0.883775	-0.0437581
832	0.0392114	0.00556665	-0.0389007		832	13.6951	7.55944	-0.138999
833	0.0391888	0.00557868	-0.0388922		833	13.3982	12.6546	-0.194841
834	0.0392123	0.00557071	-0.0389159		834	12.8473	10.4771	-0.273785
835	0.0392088	0.00553331	-0.0389105		835	12.6604	6.41297	-0.295133
836	0.0391746	0.00548661	-0.0388819		836	12.8128	5.18258	-0.254584
837	0.039199	0.00548497	-0.0389191		837	12.5451	8.48549	-0.244219
838	0.0391718	0.00545915	-0.0389254		838	12.059	7.90099	-0.172441
839	0.039153	0.00543074	-0.0389191		839	11.6807	5.43729	-0.118846
840	0.0391816	0.00542125	-0.0389223		840	11.6197	3.14031	-0.141755
841	0.0391895	0.00541529	-0.0389171		841	11.84	-1.63154	-0.195608
842	0.0391869	0.00542371	-0.0389459		842	11.1359	-1.9119	-0.209142
843	0.039186	0.00543767	-0.0389698		843	10.4659	1.87988	-0.161239
844	0.0391935	0.00544182	-0.0389563		844	10.7701	6.06583	-0.0954857
845	0.039186	0.00541354	-0.038985		845	10.36	4.43909	-0.206455
846	0.0392112	0.00544946	-0.0389962		846	10.4777	9.03043	-0.262641
847	0.0392374	0.0054702	-0.0389851		847	10.9931	14.1965	-0.204408
848	0.0392125	0.00535932	-0.0389792		848	11.073	8.08648	-0.0893017
849	0.0392214	0.00534282	-0.0390113		849	10.3101	-0.384125	-0.0313077
850	0.0392191	0.00536088	-0.039024		850	9.77705	-4.14027	-0.0901236
851	0.0391961	0.00535457	-0.0390157		851	9.6939	-3.73057	-0.205089
852	0.0391818	0.00529643	-0.0390344		852	9.46324	-5.67609	-0.222542
853	0.0391969	0.00529042	-0.0390478		853	9.18484	-5.88648	-0.0980521
854	0.039209	0.00531041	-0.0390577		854	8.95223	-4.31288	0.0406243
855	0.0392072	0.00533521	-0.0390701		855	8.75714	-0.763725	0.0485107
856	0.0392213	0.00537611	-0.03909		856	8.45665	5.66975	-0.184326
857	0.039234	0.00532866	-0.0390962		857	8.68997	6.5074	-0.121172
858	0.039251	0.00527684	-0.0391033		858	8.99501	2.60455	-0.00887903
859	0.0392681	0.00527542	-0.0391199		859	8.87747	-2.2847	-0.0772602
860	0.0392466	0.00520824	-0.0391215		860	8.32803	-3.52564	-0.0959346
861	0.0392405	0.00519219	-0.0391253		861	8.02204	-4.22483	-0.0777435
862	0.0392507	0.00523217	-0.0391393		862	7.82745	-2.02495	-0.0609229
863	0.0392641	0.00528978	-0.0391614		863	7.53744	4.94564	-0.0779205
864	0.0392889	0.00533071	-0.0391656		864	7.83381	12.4474	-0.091528
865	0.0392931	0.00527207	-0.0391899		865	7.62149	4.91853	-0.0457308
866	0.0392755	0.00519397	-0.0392124		866	7.1502	-4.61657	0.00756534
867	0.0392562	0.00522186	-0.0391963		867	7.16547	3.73526	-0.0275211
868	0.03927	0.00522795	-0.0392062		868	6.86466	-1.57292	-0.165896
869	0.0392875	0.00517497	-0.0392248		869	6.50764	-5.62829	-0.204204
870	0.0393023	0.00511666	-0.0392317		870	6.6335	-0.35888	-0.102182
871	0.0393268	0.00515387	-0.0392166		871	7.65767	11.9205	0.0259559
872	0.039326	0.00516468	-0.0392382		872	7.44035	11.5308	0.0782118
873	0.0393475	0.00516879	-0.0392617		873	7.23828	9.48676	0.0873622
874	0.0393843	0.00517444	-0.0392615		874	7.51638	11.9772	0.0716096
875	0.0393591	0.00515784	-0.0392418		875	7.30923	14.311	0.0131949
876	0.0393467	0.00513955	-0.0392656		876	6.9718	12.829	0.0295534
877	0.0393487	0.00512765	-0.0392931		877	6.88201	12.7193	0.0536447
878	0.0393627	0.00511515	-0.0392974		878	7.05419	14.0703	0.0505186
879	0.0394054	0.00507353	-0.0393125		879	6.86511	4.87779	0.109013
880	0.0393995	0.00504411	-0.0393288		880	6.36357	3.94182	0.0587603
881	0.0393606	0.00504597	-0.039338		881	5.75586	7.50961	-0.041213
882	0.0393262	0.00506509	-0.0393351		882	5.31578	8.36922	-0.0846379
883	0.0393165	0.00501322	-0.0393208		883	5.36676	6.87389	-0.00288125
884	0.0392999	0.00501135	-0.0393186		884	5.23515	9.66981	-0.0101438
885	0.0392766	0.00503077	-0.0393182		885	5.08337	13.0274	-0.050577
886	0.0392676	0.00501846	-0.0393102		886	5.27865	13.2024	-0.0126119
887	0.0393269	0.00505842	-0.0393454		887	5.71388	23.0348	0.00725553
888	0.0393878	0.00503474	-0.0393496		888	6.20859	24.1591	0.104419
889	0.0394134	0.00496655	-0.039337		889	6.41975	20.7911	0.154169
890	0.039393	0.00492631	-0.0393562		890	6.00991	24.8314	0.00425606
891	0.0393403	0.00483759	-0.0393616		891	4.94336	18.9825	-0.0124625
892	0.0393122	0.00480869	-0.0393714		892	4.4054	13.8153	-0.0150749
893	0.0393409	0.00485112	-0.0393896		893	4.64764	12.7482	-0.00288418
894	0.0394224	0.00489484	-0.0394076		894	5.13711	13.1976	0.107928
895	0.0394747	0.00490462	-0.0394227		895	5.71165	19.7159	0.224172
896	0.0394704	0.00489178	-0.0394379		896	5.80016	24.1801	0.164926
897	0.0394281	0.00486496	-0.0394433		897	5.45939	23.5213	0.002057
898	0.0394032	0.00482398	-0.0394212		898	5.36047	21.1287	0.0346503
899	0.0394118	0.00476657	-0.0394151		899	5.45149	16.5363	0.0918221
900	0.0394212	0.00472967	-0.0394324		900	4.95053	12.144	0.14616
901	0.0394058	0.00471809	-0.03946		901	3.87273	10.902	0.158703
902	0.0393651	0.0046892	-0.0394662		902	3.39285	15.3721	0.0628937
903	0.0393385	0.00467653	-0.0394309		903	3.54134	18.2177	0.00380775
904	0.0393343	0.00470855	-0.0393983		904	3.8616	24.637	-0.0238468
905	0.0393578	0.00475687	-0.0394031		905	4.08327	31.1791	0.0146608
906	0.0394225	0.00470253	-0.0394378		906	4.49083	15.5566	0.274255
907	0.0394274	0.00463348	-0.0394382		907	4.54345	16.5455	0.449565
908	0.0394171	0.00459619	-0.0394353		908	4.57618	25.2657	0.461456
909	0.0394379	0.00459752	-0.0394623		909	4.72825	27.5692	0.329225
910	0.0394487	0.00458033	-0.0394972		910	4.17569	27.5354	0.129044
911	0.0394006	0.00454291	-0.0395063		911	3.05268	27.1845	0.0446259
912	0.0393855	0.00454004	-0.0394967		912	2.52321	26.746	0.0665995
913	0.0394632	0.00459502	-0.0394872		913	3.25691	25.5681	0.122673
914	0.0394663	0.00458795	-0.0394884		914	3.52655	22.5825	0.179616
915	0.0394037	0.00451509	-0.0394639		915	3.50229	18.4038	0.269479
916	0.03935	0.00446475	-0.0394414		916	3.24077	19.0918	0.290677
917	0.0393705	0.00449969	-0.0394565		917	2.87091	27.6671	0.169116
918	0.0393855	0.00443745	-0.0394745		918	2.7173	28.2058	0.114818
919	0.0393961	0.00443671	-0.0394898		919	2.70301	34.9099	0.0557968
920	0.0394039	0.00446706	-0.0394904		920	2.87399	40.8851	0.0143959
921	0.0394089	0.00442682	-0.0394698		921	3.21351	34.0392	0.0540032
922	0.0394015	0.00433955	-0.0394522		922	3.24519	26.5922	0.228731
923	0.0393582	0.00432299	-0.0394347		923	2.78647	30.5788	0.26812
924	0.0393353	0.00433359	-0.0394207		924	2.48164	37.6408	0.18459
925	0.0393939	0.00426199	-0.0394121		925	3.02647	32.7246	0.147543
926	0.0393638	0.00420877	-0.039385		926	2.75939	34.6879	0.126884
927	0.0393005	0.00416701	-0.0393409		927	2.35368	36.162	0.138014
928	0.0392746	0.0041564	-0.0393058		928	2.43976	37.4909	0.139458
929	0.0393253	0.00419357	-0.0393074		929	3.19678	43.0629	0.0798763
930	0.0393042	0.00414467	-0.0392857		930	3.01702	41.4586	0.0920523
931	0.0392529	0.0040779	-0.0392503		931	2.61494	32.4318	0.250341
932	0.0392117	0.00402396	-0.0392097		932	2.4706	21.8775	0.382893
933	0.0392	0.00397421	-0.0391654		933	2.66092	19.3942	0.205734
934	0.0392072	0.0039911	-0.0391089		934	3.20696	31.1609	0.0637492
935	0.0391596	0.00395897	-0.039031		935	3.34082	36.1128	0.0594711
936	0.039068	0.00388045	-0.0389678		936	2.70902	35.3446	0.0792891
937	0.039018	0.00386366	-0.0389768		937	1.57795	48.265	-0.109358
938	0.0389754	0.00377788	-0.0389524		938	1.05296	41.8342	-0.215178
939	0.0389336	0.00368489	-0.0388591		939	1.25565	28.6657	-0.105354
940	0.038917	0.00364426	-0.0387443		940	2.15558	24.3403	0.154807
941	0.0389591	0.00366894	-0.0387089		941	3.55802	36.934	0.316369
942	0.0388829	0.00360379	-0.0386121		942	3.89	35.9952	0.172739
943	0.0387837	0.00353529	-0.0385032		943	3.50345	31.7289	0.0800949
944	0.038702	0.00348388	-0.0384136		944	2.78417	31.2268	0.102187
945	0.0385814	0.00336865	-0.0383236		945	1.88809	31.0974	-0.0789838
946	0.0385531	0.00332598	-0.0382519		946	2.18506	32.7721	-0.0540203
947	0.0385186	0.00321382	-0.0381608		947	2.78	31.0135	0.0266004
948	0.0384145	0.00304287	-0.0380311		948	2.91832	28.4795	0.0178293
949	0.0382767	0.00303342	-0.0378797		949	2.66847	36.4207	-0.0859031
950	0.0382559	0.00299155	-0.0377486		950	4.20006	36.9961	-0.0621322
951	0.0381526	0.0029244	-0.0376089		951	4.47062	28.132	-0.164484
952	0.0379364	0.002827	-0.0374593		952	2.97649	17.769	-0.393514
953	0.0378503	0.00265458	-0.0373439		953	3.28699	21.0768	-0.361671
954	0.0377599	0.00260752	-0.0371937		954	3.30596	30.3937	-0.28234
955	0.0376853	0.00262648	-0.037054		955	3.38353	38.2025	-0.245432
956	0.0376094	0.00260013	-0.0369264		956	3.52523	39.2076	-0.239282
957	0.0374481	0.002441	-0.0367394		957	2.9079	32.5408	-0.16292
958	0.0373296	0.00240875	-0.0366089		958	2.84079	30.8446	-0.317953
959	0.0372481	0.00234591	-0.036494		959	3.31303	26.9944	-0.369102
960	0.037191	0.00217792	-0.0363882		960	3.95144	17.9493	-0.253767
961	0.0371648	0.00204673	-0.0363571		961	4.27814	11.436	-0.388852
962	0.037049	0.0020487	-0.0362415		962	4.08991	16.9835	-0.413631
963	0.0369525	0.00206443	-0.0361555		963	3.88013	24.9243	-0.353429
964	0.0369237	0.0020314	-0.0361389		964	3.89773	29.776	-0.370506
965	0.0368748	0.00201563	-0.036074		965	3.83313	35.6838	-0.660564
966	0.0368162	0.00191999	-0.0360422		966	3.01551	23.7387	-0.722487
967	0.0367082	0.00179578	-0.0359683		967	1.47895	3.95567	-0.422138
968	0.0366024	0.00170333	-0.0358699		968	0.0992036	-10.3713	-0.0011754
969	0.0366492	0.00167063	-0.0358991		969	0.36448	-10.7264	-0.0270645
970	0.0366439	0.0016746	-0.0359388		970	0.602938	1.48326	-0.369456
971	0.0366032	0.001665	-0.0359373		971	0.686092	3.76514	-0.474737
972	0.0365576	0.00158781	-0.0358995		972	0.687611	-7.58871	-0.261676
973	0.0365061	0.00141998	-0.035881		973	0.596702	-9.7774	-0.289807
974	0.0364468	0.00148042	-0.0358242		974	-0.0325063	-7.02798	-0.338154
975	0.036441	0.00153498	-0.0358185		975	-0.104317	3.53225	-0.4315
976	0.0365122	0.00149424	-0.0358657		976	0.849079	16.6873	-0.553231
977	0.036612	0.00153014	-0.035852		977	2.04017	19.0815	-0.591052
978	0.0365379	0.00153283	-0.035846		978	0.57939	19.2773	-0.277739
979	0.0364537	0.00151666	-0.0358328		979	-0.427347	14.9448	-0.0315824
980	0.036449	0.00151049	-0.035815		980	0.0743065	10.0354	-0.0772844
981	0.0364663	0.00152553	-0.035823		981	0.0266838	13.4545	-0.276117
982	0.0364849	0.00143473	-0.0358594		982	-0.348106	3.7111	-0.352856
983	0.0364262	0.00143011	-0.0358795		983	-1.36959	-2.54286	-0.286253
984	0.0364193	0.00154002	-0.035903		984	-1.58734	4.42423	-0.144871
985	0.0366895	0.00160136	-0.035992		985	1.04356	19.4106	-0.0318446
986	0.0366199	0.00159002	-0.0359865		986	0.0480562	18.6669	0.108768
987	0.0364481	0.00144319	-0.0360029		987	-2.42539	13.8311	0.0565632
988	0.036441	0.00130286	-0.0361148		988	-3.56175	13.7482	-0.0996904
989	0.036691	0.00140058	-0.0362874		989	-1.83846	17.8756	-0.092946
990	0.036654	0.00143181	-0.0362427		990	-1.08789	9.61369	-0.491425
991	0.0365688	0.00130184	-0.0362448		991	-2.15649	-6.93168	-0.571517
992	0.0365657	0.00118465	-0.0363203		992	-3.85079	-15.1939	-0.215696
993	0.0366195	0.00132277	-0.0363214		993	-4.09435	0.963748	0.147794
994	0.0366491	0.00131153	-0.0363854		994	-3.5189	19.8798	0.28984
995	0.0366218	0.0011884	-0.0364035		995	-3.4998	9.22861	0.241957
996	0.0365926	0.00108331	-0.0364234		996	-4.02587	-8.62013	-0.0642945
997	0.0366407	0.00111203	-0.0365529		997	-4.30145	6.95922	-0.566202
998	0.0367082	0.0011349	-0.0366735		998	-4.47041	14.0913	-0.302947
999	0.0367403	0.00119164	-0.0367758		999	-5.31246	12.7582	-0.170759
1000	0.0367696	0.00121253	-0.0368464		1000	-6.35452	1.43477	-0.226633
1001	0.0368023	0.00121731	-0.0369161		1001	-7.01558	-5.16698	-0.260031
1002	0.0368381	0.00120345	-0.0369855		1002	-7.30403	-7.0555	-0.27051
1003	0.0368625	0.00117938	-0.037033		1003	-7.45223	-11.1444	-0.241407
1004	0.0368931	0.00116725	-0.0370987		1004	-7.81461	-13.3494	-0.232118
1005	0.0369111	0.00115166	-0.037176		1005	-8.51629	-14.0574	-0.248613
1006	0.0369497	0.00115107	-0.0372484		1006	-8.86636	-15.0671	-0.241375
1007	0.0370146	0.0011755	-0.0373248		1007	-9.05116	-16.1862	-0.200107
1008	0.037059	0.001187	-0.0373979		1008	-9.32236	-16.2744	-0.184604
1009	0.0371067	0.00120937	-0.0374683		1009	-9.45955	-14.283	-0.181957
1010	0.0371455	0.00121256	-0.0375368		1010	-9.57674	-15.05	-0.178268
1011	0.037179	0.00119836	-0.0376143		1011	-9.78702	-16.2022	-0.148417
1012	0.0371962	0.00117574	-0.0376908		1012	-10.2841	-16.1521	-0.123395
1013	0.0372265	0.00115774	-0.0377626		1013	-10.6075	-16.86	-0.0953881
1014	0.0372657	0.00113627	-0.0378341		1014	-10.826	-18.7848	-0.0413728
1015	0.0373025	0.00110229	-0.0379071		1015	-11.1293	-20.2634	0.00588103
1016	0.0373375	0.00106944	-0.037975		1016	-11.4702	-19.7737	0.0445447
1017	0.0373769	0.00103012	-0.0380482		1017	-11.7968	-22.4674	0.0775107
1018	0.0374214	0.000976277	-0.0381288		1018	-12.2486	-28.0749	0.122526
1019	0.0374606	0.000922139	-0.0382082		1019	-12.5771	-31.4524	0.139505
1020	0.0374995	0.00086595	-0.0382893		1020	-12.7615	-36.1381	0.107041
1021	0.0375377	0.000805206	-0.0383625		1021	-13.0291	-39.6656	0.129846
1022	0.0375722	0.000735361	-0.0384316		1022	-13.2665	-41.8342	0.158187
1023	0.0376088	0.000667279	-0.0385042		1023	-13.535	-43.124	0.218456
1024	0.0376597	0.000602871	-0.0385774		1024	-13.7681	-45.4522	0.314726
1025	0.0376997	0.000536592	-0.0386534		1025	-14.2226	-47.092	0.407123
1026	0.0377257	0.00044307	-0.0387375		1026	-14.9397	-50.6326	0.480213
1027	0.0377697	0.000356701	-0.0388226		1027	-15.3075	-52.3783	0.52765
1028	0.0378228	0.000292199	-0.0389025		1028	-15.3647	-51.0084	0.54738
1029	0.0378756	0.000211948	-0.0389916		1029	-15.6087	-52.783	0.566732
1030	0.0379171	0.000130522	-0.0390727		1030	-15.9076	-56.1504	0.57638
1031	0.0379702	5.79342e-05	-0.0391561		1031	-15.9717	-60.7044	0.546935
1032	0.0380055	-1.8429e-05	-0.0392296		1032	-16.2221	-64.1803	0.575401
1033	0.0380035	-0.000129707	-0.0392908		1033	-16.9028	-70.7604	0.634292
1034	0.0380332	-0.000191707	-0.0393587		1034	-17.2783	-74.0761	0.670689
1035	0.0380737	-0.000217173	-0.0394278		1035	-17.5002	-73.5535	0.713918
1036	0.0381178	-0.000253281	-0.0394954		1036	-17.7092	-75.0208	0.769231
1037	0.0381763	-0.000280495	-0.0395676		1037	-17.9761	-77.3416	0.827798
1038	0.0382343	-0.000296714	-0.0396296		1038	-17.9457	-79.6167	0.878974
1039	0.0382833	-0.000310038	-0.0396893		1039	-17.7882	-79.8196	0.93317
1040	0.0383284	-0.000311432	-0.0397455		1040	-17.605	-79.5635	1.00056
1041	0.0383509	-0.000280792	-0.0397931		1041	-17.552	-77.6419	0.999245
1042	0.0383756	-0.000240528	-0.0398467		1042	-17.6501	-77.182	0.978185
1043	0.0384079	-0.000196745	-0.0398968		1043	-17.7795	-79.515	0.971656
1044	0.0384261	-0.000141174	-0.0399327		1044	-18.0431	-81.4671	0.977791
1045	0.0384621	-6.79944e-05	-0.0399761		1045	-18.1457	-83.3491	1.00736
1046	0.0385172	2.06615e-05	-0.0400266		1046	-18.205	-87.0685	1.08593
1047	0.0385632	0.000119371	-0.0400642		1047	-18.0429	-87.855	1.10797
1048	0.0386187	0.000234537	-0.040099		1048	-17.62	-87.0683	1.12756
1049	0.0386546	0.000352584	-0.0401277		1049	-17.4663	-86.4411	1.13446
1050	0.0386699	0.000461483	-0.0401408		1050	-17.3862	-85.7492	1.10465
1051	0.038701	0.000604704	-0.0401614		1051	-17.1815	-83.3355	1.08979
1052	0.0387285	0.000774416	-0.0401814		1052	-17.0529	-79.4539	1.09593
1053	0.0387575	0.000946826	-0.0402061		1053	-16.9024	-75.4387	1.05281
1054	0.0388079	0.0011208	-0.0402262		1054	-16.5206	-72.8664	1.00424
1055	0.0388532	0.00131572	-0.0402425		1055	-16.1683	-68.2422	0.990121
1056	0.0388868	0.00149199	-0.0402632		1056	-16.1104	-64.7915	0.949014
1057	0.0389213	0.00164334	-0.040286		1057	-16.1398	-64.7333	0.938294
1058	0.0389685	0.00182469	-0.0403074		1058	-15.7304	-60.3334	0.922421
1059	0.0390174	0.0020062	-0.0403294		1059	-15.1973	-54.1738	0.855076
1060	0.0390381	0.00214661	-0.0403423		1060	-14.9029	-51.2092	0.806287
1061	0.0390676	0.00228999	-0.0403478		1061	-14.3043	-47.2325	0.764954
1062	0.0390947	0.00243684	-0.0403513		1062	-13.8544	-42.8696	0.723606
1063	0.0391157	0.00257106	-0.0403573		1063	-13.5992	-38.298	0.677582
1064	0.0391238	0.00270667	-0.0403489		1064	-13.4021	-35.6427	0.650173
1065	0.0391188	0.00284933	-0.0403239		1065	-13.1963	-33.5671	0.632888
1066	0.0391262	0.00298682	-0.0403089		1066	-13.0467	-30.8921	0.623124
1067	0.0391298	0.00312433	-0.0402887		1067	-13.0352	-29.458	0.624055
1068	0.0391345	0.00324476	-0.0402725		1068	-12.9803	-27.8576	0.650929
1069	0.039138	0.00335601	-0.0402667		1069	-13.0065	-24.1993	0.64966
1070	0.0391589	0.0034813	-0.0402643		1070	-12.8825	-19.2239	0.598852
1071	0.0391656	0.00358961	-0.0402605		1071	-12.7805	-14.9859	0.518339
1072	0.0391528	0.00368453	-0.0402497		1072	-12.7628	-11.89	0.439246
1073	0.0391581	0.00379489	-0.040236		1073	-12.4723	-7.38974	0.386456
1074	0.0391711	0.00389847	-0.0402239		1074	-12.2043	-2.34935	0.369537
1075	0.0391695	0.00397902	-0.0402101		1075	-12.1683	1.89756	0.383023
1076	0.0391637	0.00404805	-0.040202		1076	-12.2668	5.03626	0.374373
1077	0.039149	0.00409042	-0.0401863		1077	-12.374	4.98941	0.372362
1078	0.0391387	0.00411978	-0.0401686		1078	-12.3378	4.10263	0.370028
1079	0.0391342	0.00416167	-0.0401517		1079	-12.3249	4.30597	0.352267
1080	0.039133	0.00421065	-0.0401287		1080	-12.2443	3.58764	0.325931
1081	0.0391326	0.0042548	-0.040107		1081	-12.1087	5.26995	0.304986
1082	0.039143	0.00430576	-0.0400888		1082	-11.8919	8.96354	0.271565
1083	0.0391423	0.00434285	-0.0400683		1083	-11.8768	11.7552	0.246617
1084	0.0391257	0.00437081	-0.0400417		1084	-11.8157	15.1597	0.246925
1085	0.0391162	0.00437943	-0.0400216		1085	-11.7074	17.2454	0.23974
1086	0.0390974	0.00437367	-0.0400035		1086	-11.7961	17.4097	0.232429
1087	0.0390825	0.0043911	-0.0399838		1087	-11.8167	19.1437	0.173054
1088	0.0390786	0.00441111	-0.0399649		1088	-11.7282	21.8681	0.112252
1089	0.0390567	0.00441979	-0.039934		1089	-11.7763	24.896	0.0953768
1090	0.0390361	0.00441506	-0.0398985		1090	-11.8003	26.2374	0.0694263
1091	0.0390155	0.00438663	-0.0398696		1091	-11.8084	25.8621	0.0905859
1092	0.0389886	0.0043595	-0.0398395		1092	-11.9182	25.2486	0.139884
1093	0.038971	0.00432122	-0.0398187		1093	-12.0428	23.9598	0.146677
1094	0.03895	0.00427444	-0.0398031		1094	-12.2241	23.8066	0.160792
1095	0.0389322	0.00423902	-0.0397879		1095	-12.4275	23.9767	0.149358
1096	0.0389104	0.00419883	-0.0397683		1096	-12.5746	24.6663	0.144912
1097	0.038886	0.00414885	-0.0397506		1097	-12.7384	25.4829	0.118422
1098	0.0388585	0.00410232	-0.0397224		1098	-12.8358	26.8603	0.129464
1099	0.0388343	0.0040575	-0.0396888		1099	-12.8176	28.4412	0.117319
1100	0.0388009	0.00400701	-0.0396483		1100	-12.7515	31.1637	0.145504
1101	0.0387636	0.00395782	-0.0396054		1101	-12.7779	32.9307	0.177196
1102	0.0387374	0.00391244	-0.0395738		1102	-12.7818	34.1984	0.154337
1103	0.0387134	0.00386559	-0.0395423		1103	-12.6757	34.958	0.171252
1104	0.0386725	0.00380193	-0.0395177		1104	-12.8168	34.6383	0.177512
1105	0.0386403	0.00372664	-0.0395084		1105	-13.0382	34.1691	0.163872
1106	0.0386119	0.00364058	-0.0394898		1106	-13.108	32.6525	0.171992
1107	0.0385759	0.00354871	-0.0394684		1107	-13.305	31.0226	0.175272
1108	0.0385608	0.00347128	-0.0394547		1108	-13.4279	30.1895	0.179487
1109	0.0385444	0.00339135	-0.0394265		1109	-13.3873	28.4306	0.194442
1110	0.0385224	0.00329508	-0.0393964		1110	-13.3637	26.6236	0.223526
1111	0.0385033	0.00320563	-0.0393715		1111	-13.2741	26.3584	0.242114
1112	0.038479	0.00311589	-0.0393403		1112	-13.1695	25.303	0.2608
1113	0.0384484	0.00302184	-0.039302		1113	-13.0304	23.6072	0.278271
1114	0.0384257	0.0029282	-0.0392675		1114	-12.8257	22.676	0.311276
1115	0.0383963	0.00284363	-0.0392304		1115	-12.6087	22.8974	0.347283
1116	0.0383592	0.00275352	-0.0391903		1116	-12.5524	21.2611	0.387696
1117	0.0383301	0.00266654	-0.0391563		1117	-12.4792	20.7072	0.411353
1118	0.0382918	0.00256775	-0.039118		1118	-12.4397	21.07	0.416664
1119	0.0382566	0.00245627	-0.0390784		1119	-12.4578	20.2201	0.415358
1120	0.0382303	0.00234173	-0.0390374		1120	-12.3455	20.2226	0.412017
1121	0.0381902	0.00221901	-0.0389861		1121	-12.2912	20.4982	0.436136
1122	0.0381452	0.00210151	-0.0389213		1122	-12.1917	20.3184	0.477344
1123	0.0380939	0.0019809	-0.0388484		1123	-12.0507	19.1706	0.49249
1124	0.0380147	0.00185726	-0.0387584		1124	-12.0398	17.5072	0.49153
1125	0.0379237	0.00173153	-0.0386491		1125	-11.9151	15.712	0.516954
1126	0.0378297	0.00159462	-0.0385286		1126	-11.7088	13.8009	0.539356
1127	0.0377244	0.00146187	-0.0383969		1127	-11.6096	13.0232	0.538847
1128	0.0376141	0.00133011	-0.0382628		1128	-11.5729	12.1691	0.540236
1129	0.0374971	0.00118778	-0.0381098		1129	-11.3629	11.1405	0.535569
1130	0.0373798	0.00103859	-0.0379479		1130	-11.0587	10.0364	0.514026
1131	0.0372458	0.00088377	-0.0377679		1131	-10.7667	8.74103	0.482393
1132	0.0370941	0.000715175	-0.0375679		1132	-10.489	7.22784	0.475937
1133	0.0369345	0.000534051	-0.0373373		1133	-10.0109	6.09954	0.471682
1134	0.0367554	0.000354461	-0.0370925		1134	-9.70156	4.99059	0.436098
1135	0.0365552	0.000171429	-0.0368311		1135	-9.58625	3.97853	0.408178
1136	0.0363424	-2.43079e-05	-0.0365429		1136	-9.34186	2.45799	0.389862
1137	0.0361177	-0.0002253	-0.0362381		1137	-8.95815	1.13604	0.376713
1138	0.0358891	-0.000428841	-0.0359176		1138	-8.52126	-0.199902	0.386727
1139	0.035657	-0.000642008	-0.0355903		1139	-8.08542	-2.05282	0.375551
1140	0.0354134	-0.000866577	-0.0352515		1140	-7.60102	-4.51266	0.371409
1141	0.035158	-0.00109143	-0.0348999		1141	-7.19869	-8.50255	0.388803
1142	0.0348932	-0.00132544	-0.034544		1142	-6.82382	-12.4004	0.394957
1143	0.0346149	-0.00157094	-0.0341744		1143	-6.40879	-15.4521	0.416154
1144	0.0343424	-0.00180083	-0.0338138		1144	-6.03261	-18.2291	0.423479
1145	0.0340635	-0.00202133	-0.0334483		1145	-5.6581	-19.9242	0.414414
1146	0.0337998	-0.00223967	-0.0331008		1146	-5.28978	-22.3345	0.407854
1147	0.0335397	-0.00245292	-0.0327569		1147	-4.94415	-25.026	0.384979
1148	0.0332899	-0.00265842	-0.0324306		1148	-4.59245	-27.4883	0.388072
1149	0.0330527	-0.00285805	-0.0321174		1149	-4.18825	-30.0119	0.401807
1150	0.0328112	-0.00305783	-0.0318114		1150	-3.91518	-32.4203	0.424665
1151	0.0325725	-0.00324896	-0.031521		1151	-3.69985	-35.0289	0.450838
1152	0.0323405	-0.00342648	-0.0312404		1152	-3.49725	-36.8484	0.484692
1153	0.0321238	-0.00359047	-0.030974		1153	-3.27246	-38.3776	0.497514
1154	0.0319179	-0.0037427	-0.0307298		1154	-3.14053	-39.8915	0.496333
1155	0.031724	-0.00388236	-0.0305027		1155	-3.02464	-40.0766	0.488142
1156	0.0315425	-0.00402347	-0.0302943		1156	-2.93278	-40.9034	0.490466
1157	0.0313607	-0.00416579	-0.0301045		1157	-3.01974	-42.8076	0.503947
1158	0.0311901	-0.00429374	-0.0299234		1158	-3.01632	-43.731	0.514237
1159	0.0310284	-0.00441291	-0.0297517		1159	-2.97715	-44.8872	0.531105
1160	0.0308735	-0.00451633	-0.0295919		1160	-3.06248	-46.3468	0.54685
1161	0.0307254	-0.00461478	-0.0294442		1161	-3.16422	-47.3714	0.558068
1162	0.0305821	-0.00470444	-0.0293081		1162	-3.31285	-48.4001	0.55379
1163	0.0304472	-0.00478988	-0.0291795		1163	-3.42401	-48.6029	0.571506
1164	0.0303194	-0.00487239	-0.0290651		1164	-3.60648	-48.3688	0.612735
1165	0.0302013	-0.00493988	-0.0289542		1165	-3.69548	-47.8356	0.624241
1166	0.0300971	-0.00498898	-0.0288478		1166	-3.64324	-45.9967	0.626736
1167	0.0299891	-0.00504426	-0.0287493		1167	-3.75919	-45.6075	0.636086
1168	0.0298874	-0.00509192	-0.0286612		1168	-3.95061	-46.0502	0.63223
1169	0.0297875	-0.0051404	-0.0285757		1169	-4.06695	-45.4508	0.628723
1170	0.0296753	-0.00519676	-0.028488		1170	-4.28233	-45.6609	0.637091
1171	0.0295702	-0.00524441	-0.0284062		1171	-4.54803	-45.6355	0.653263
1172	0.0294732	-0.0052759	-0.0283262		1172	-4.79454	-44.0472	0.655131
1173	0.0293814	-0.00529974	-0.0282475		1173	-4.96397	-42.5319	0.646242
1174	0.0293037	-0.00531915	-0.0281756		1174	-5.02341	-41.3938	0.654843
1175	0.0292309	-0.00533485	-0.0281087		1175	-5.07081	-39.7811	0.662073
1176	0.0291607	-0.00534225	-0.0280418		1176	-5.03514	-37.2795	0.650768
1177	0.0290862	-0.00535532	-0.0279693		1177	-4.98006	-35.8765	0.64623
1178	0.0290061	-0.00536428	-0.0278974		1178	-5.09452	-33.9998	0.641098
1179	0.028926	-0.00536377	-0.027828		1179	-5.23617	-31.1752	0.620285
1180	0.02885	-0.00536469	-0.0277585		1180	-5.31648	-29.2109	0.607397
1181	0.0287763	-0.00536562	-0.0276908		1181	-5.37384	-27.8507	0.603583
1182	0.0287019	-0.00536165	-0.0276222		1182	-5.47299	-26.1279	0.594094
1183	0.0286299	-0.00535211	-0.0275532		1183	-5.56508	-24.4037	0.567794
1184	0.0285563	-0.00534738	-0.0274835		1184	-5.65256	-23.0029	0.5692
1185	0.028474	-0.0053516	-0.0274103		1185	-5.83683	-22.4495	0.597557
1186	0.0284045	-0.00533891	-0.0273404		1186	-5.86445	-20.6182	0.604729
1187	0.0283376	-0.00531755	-0.027268		1187	-5.79769	-18.0946	0.61379
1188	0.0282845	-0.00529757	-0.027206		1188	-5.68786	-15.7573	0.625342
1189	0.0282349	-0.00526997	-0.0271474		1189	-5.61051	-13.4797	0.616529
1190	0.0281871	-0.00523274	-0.0270947		1190	-5.57504	-11.1277	0.587429
1191	0.0281436	-0.00520147	-0.0270522		1191	-5.61896	-9.33999	0.569232
1192	0.0281004	-0.00516272	-0.027008		1192	-5.68206	-7.57151	0.555014
1193	0.0280626	-0.00511913	-0.0269633		1193	-5.65395	-5.78145	0.546972
1194	0.0280268	-0.00508859	-0.0269219		1194	-5.62188	-4.75199	0.564829
1195	0.0279931	-0.00506046	-0.0268857		1195	-5.64166	-3.90003	0.579806
1196	0.027967	-0.00502641	-0.0268534		1196	-5.58672	-3.18067	0.578311
1197	0.0279503	-0.00498915	-0.0268297		1197	-5.48148	-1.96952	0.577542
1198	0.0279457	-0.00494801	-0.0268169		1198	-5.28881	0.0907325	0.567692
1199	0.0279406	-0.00490238	-0.0268052		1199	-5.18932	1.67061	0.559227
1200	0.027942	-0.00485401	-0.0267978		1200	-5.06589	2.90577	0.554079
1201	0.0279445	-0.00480112	-0.0267948		1201	-4.99157	4.53409	0.544103
1202	0.0279464	-0.00473445	-0.0267938		1202	-5.02322	6.62952	0.524558
1203	0.0279535	-0.00468471	-0.0268005		1203	-4.99163	7.90632	0.510021
1204	0.0279673	-0.0046403	-0.0268164		1204	-4.92173	9.27469	0.488553
1205	0.0279835	-0.00459529	-0.0268324		1205	-4.85639	10.0796	0.480309
1206	0.0280047	-0.00455967	-0.0268516		1206	-4.73745	10.1224	0.491074
1207	0.0280255	-0.00452197	-0.0268762		1207	-4.71245	9.98069	0.487601
1208	0.0280449	-0.00447855	-0.0269068		1208	-4.82428	9.75989	0.46017
1209	0.0280629	-0.0044341	-0.0269324		1209	-4.90216	9.81252	0.435748
1210	0.0280896	-0.00439427	-0.0269674		1210	-4.95922	9.85995	0.385308
1211	0.0281213	-0.00435356	-0.0270042		1211	-4.97134	9.62917	0.353175
1212	0.0281554	-0.00431393	-0.0270353		1212	-4.87562	9.56797	0.354906
1213	0.0281903	-0.00428048	-0.0270759		1213	-4.86286	9.61343	0.339835
1214	0.028221	-0.0042455	-0.0271172		1214	-4.91087	9.20013	0.329708
1215	0.0282562	-0.00420947	-0.0271602		1215	-4.96048	9.12557	0.325735
1216	0.0282919	-0.00417265	-0.0272077		1216	-5.05455	9.23748	0.310322
1217	0.028334	-0.00412854	-0.0272617		1217	-5.17934	9.45226	0.284335
1218	0.0283703	-0.00409695	-0.0273115		1218	-5.26951	9.53223	0.265001
1219	0.0284017	-0.00407421	-0.0273636		1219	-5.4155	9.82344	0.236845
1220	0.0284358	-0.00404603	-0.0274128		1220	-5.53245	9.8941	0.224696
1221	0.0284698	-0.00401768	-0.0274581		1221	-5.60675	10.0448	0.225604
1222	0.028507	-0.0039928	-0.0275067		1222	-5.66672	10.1162	0.223204
1223	0.0285469	-0.00396718	-0.027558		1223	-5.74316	10.0173	0.230626
1224	0.0285877	-0.00394304	-0.0276082		1224	-5.7706	10.0843	0.228377
1225	0.0286332	-0.00392409	-0.0276583		1225	-5.65179	10.3716	0.218654
1226	0.0286724	-0.00390822	-0.0277085		1226	-5.69942	9.88428	0.207493
1227	0.0287087	-0.0038957	-0.0277592		1227	-5.82912	8.83661	0.186027
1228	0.0287459	-0.00387519	-0.027806		1228	-5.97114	8.08836	0.18747
1229	0.0287832	-0.00386034	-0.0278547		1229	-6.05647	8.16472	0.172178
1230	0.0288133	-0.0038526	-0.0279073		1230	-6.27572	7.88558	0.15228
1231	0.0288478	-0.00384454	-0.0279605		1231	-6.40233	7.83284	0.153901
1232	0.0288834	-0.00384064	-0.0280116		1232	-6.40689	8.57131	0.141936
1233	0.0289132	-0.0038429	-0.0280626		1233	-6.54406	7.56062	0.137988
1234	0.0289463	-0.00383888	-0.0281127		1234	-6.69145	6.11522	0.143623
1235	0.0289844	-0.00383419	-0.0281635		1235	-6.7764	5.13996	0.139893
1236	0.0290284	-0.00382633	-0.0282133		1236	-6.81321	4.00939	0.127055
1237	0.0290661	-0.00381982	-0.0282645		1237	-6.90587	3.1546	0.127366
1238	0.0291079	-0.00380948	-0.0283167		1238	-6.95234	2.42727	0.137687
1239	0.0291435	-0.00380752	-0.0283693		1239	-7.08068	2.15577	0.137923
1240	0.0291692	-0.00380495	-0.0284237		1240	-7.30987	2.68438	0.133861
1241	0.0292019	-0.0038107	-0.0284743		1241	-7.46071	2.36081	0.134739
1242	0.0292399	-0.00382691	-0.0285252		1242	-7.60171	1.79774	0.124765
1243	0.0292711	-0.00384088	-0.0285741		1243	-7.75928	1.38969	0.130444
1244	0.0293043	-0.00385229	-0.02862		1244	-7.85256	0.850986	0.154843
1245	0.0293306	-0.00387611	-0.0286649		1245	-8.03011	-0.203678	0.17179
1246	0.0293446	-0.00390675	-0.0287087		1246	-8.32069	-1.29715	0.196297
1247	0.0293663	-0.00393977	-0.0287515		1247	-8.5288	-2.37922	0.21121
1248	0.0293901	-0.00398299	-0.0287919		1248	-8.71829	-4.37103	0.215009
1249	0.0294109	-0.00403002	-0.0288326		1249	-8.93741	-5.83049	0.228786
1250	0.0294351	-0.00406632	-0.0288736		1250	-9.11975	-6.218	0.239388
1251	0.0294597	-0.00410499	-0.0289147		1251	-9.23612	-6.64223	0.238626
1252	0.0294808	-0.00414656	-0.0289532		1252	-9.3333	-6.6251	0.242707
1253	0.0295042	-0.00418989	-0.0289921		1253	-9.43664	-7.32019	0.247624
1254	0.0295245	-0.00424299	-0.0290303		1254	-9.51984	-8.76794	0.250682
1255	0.0295419	-0.00429665	-0.0290658		1255	-9.60573	-10.457	0.256808
1256	0.0295553	-0.00434533	-0.0291002		1256	-9.76252	-12.0464	0.265687
1257	0.0295603	-0.00439651	-0.0291352		1257	-10.0462	-14.251	0.280922
1258	0.0295702	-0.00443944	-0.0291641		1258	-10.1854	-15.807	0.288775
1259	0.0295787	-0.00447905	-0.0291883		1259	-10.2899	-16.4861	0.295669
1260	0.029591	-0.00450771	-0.0292129		1260	-10.3771	-18.1603	0.299356
1261	0.0296078	-0.00453463	-0.0292369		1261	-10.404	-20.5192	0.300594
1262	0.0296196	-0.0045456	-0.0292542		1262	-10.4321	-22.4491	0.29622
1263	0.0296297	-0.00454875	-0.0292698		1263	-10.5357	-25.4777	0.283844
1264	0.029641	-0.00453462	-0.0292797		1264	-10.484	-26.8293	0.281696
1265	0.0296527	-0.00450815	-0.029282		1265	-10.2568	-27.034	0.277357
1266	0.0296606	-0.00446261	-0.0292816		1266	-10.1301	-26.919	0.273711
1267	0.0296726	-0.00439388	-0.0292805		1267	-9.96915	-25.2868	0.286522
1268	0.0296774	-0.00431885	-0.0292712		1268	-9.79436	-24.4349	0.285271
1269	0.0296726	-0.00423187	-0.0292546		1269	-9.71467	-24.0093	0.269082
1270	0.0296693	-0.00413275	-0.0292347		1270	-9.55448	-23.205	0.259414
1271	0.029668	-0.00401808	-0.0292087		1271	-9.26558	-22.3059	0.256487
1272	0.0296567	-0.00390443	-0.02918		1272	-9.06495	-21.7466	0.237478
1273	0.0296468	-0.00376619	-0.0291473		1273	-8.83803	-19.9562	0.202422
1274	0.0296394	-0.00361534	-0.0291096		1274	-8.56326	-17.1688	0.183045
1275	0.0296211	-0.00348146	-0.029067		1275	-8.3216	-15.8369	0.16359
1276	0.0295995	-0.00332841	-0.0290209		1276	-8.07593	-13.3226	0.118754
1277	0.0295771	-0.00316877	-0.0289728		1277	-7.82506	-10.165	0.0702
1278	0.0295481	-0.00300353	-0.028921		1278	-7.55946	-6.42892	0.0207787
1279	0.0295225	-0.0028438	-0.028868		1279	-7.34861	-3.69779	-0.0356806
1280	0.0295001	-0.00266426	-0.0288177		1280	-7.22404	0.0327155	-0.125849
1281	0.0294714	-0.00251021	-0.0287529		1281	-6.92616	2.44855	-0.171201
1282	0.0294438	-0.00237602	-0.0286799		1282	-6.55272	2.83635	-0.184295
1283	0.0294075	-0.00223367	-0.0286066		1283	-6.24912	4.99391	-0.226075
1284	0.0293642	-0.00209191	-0.0285239		1284	-5.8323	7.55884	-0.255042
1285	0.02932	-0.00195769	-0.0284419		1285	-5.51148	10.5917	-0.305898
1286	0.0292714	-0.00182388	-0.0283643		1286	-5.37396	14.136	-0.389989
1287	0.0292183	-0.00169979	-0.0282758		1287	-5.08761	17.9581	-0.455701
1288	0.0291592	-0.00158215	-0.0281784		1288	-4.7244	22.8871	-0.52372
1289	0.0291036	-0.00147387	-0.0280803		1289	-4.35769	26.9847	-0.581991
1290	0.0290513	-0.00136824	-0.0279815		1290	-3.90891	31.2352	-0.631418
1291	0.0289895	-0.00127784	-0.0278733		1291	-3.51237	34.9964	-0.681486
1292	0.0289221	-0.0012025	-0.0277561		1292	-3.11979	37.6736	-0.726655
1293	0.028858	-0.0011314	-0.0276404		1293	-2.74187	40.9779	-0.769716
1294	0.0287948	-0.00106563	-0.0275234		1294	-2.3568	44.7831	-0.80771
1295	0.0287171	-0.00101771	-0.027397		1295	-2.06804	47.9514	-0.853412
1296	0.0286519	-0.000971896	-0.0272712		1296	-1.70302	50.9394	-0.893648
1297	0.0285803	-0.000936709	-0.0271435		1297	-1.40073	54.1777	-0.91788
1298	0.0284939	-0.000914959	-0.0270038		1298	-1.10127	57.1882	-0.954423
1299	0.0283971	-0.000907007	-0.0268538		1299	-0.806899	59.6989	-0.991658
1300	0.0282944	-0.000906122	-0.0267007		1300	-0.544053	62.4702	-1.02863
1301	0.0281774	-0.000913319	-0.0265399		1301	-0.342717	65.8056	-1.07696
1302	0.0280672	-0.000936998	-0.0263783		1302	-0.0693746	67.9435	-1.10191
1303	0.0279594	-0.000967584	-0.0262131		1303	0.250364	69.5865	-1.11378
1304	0.0278358	-0.0010198	-0.0260411		1304	0.493688	71.0167	-1.12959
1305	0.0277073	-0.00109612	-0.025868		1305	0.734193	71.3312	-1.12968
1306	0.0275738	-0.00117217	-0.025685		1306	0.966518	72.55	-1.14165
1307	0.0274244	-0.00126077	-0.0254932		1307	1.10395	74.2897	-1.16755
1308	0.0272799	-0.00135698	-0.0252966		1308	1.32488	75.1872	-1.17545
1309	0.0271429	-0.00145944	-0.0250947		1309	1.63715	75.6306	-1.176
1310	0.0269892	-0.00156944	-0.0248852		1310	1.86444	76.6056	-1.17455
1311	0.0268272	-0.00168777	-0.024669		1311	2.07937	77.4041	-1.1606
1312	0.0266591	-0.00181787	-0.0244464		1312	2.28519	78.017	-1.15103
1313	0.0264766	-0.00196016	-0.0242187		1313	2.36602	79.1667	-1.14172
1314	0.0262969	-0.00210361	-0.0239818		1314	2.59762	79.8233	-1.13289
1315	0.0261134	-0.00225785	-0.0237364		1315	2.85078	79.2812	-1.12147
1316	0.0259285	-0.00241558	-0.0234859		1316	3.20238	79.5096	-1.1123
1317	0.0257471	-0.00257149	-0.0232244		1317	3.78025	80.6281	-1.1052
1318	0.0255549	-0.00273877	-0.0229614		1318	4.22143	80.7627	-1.09588
1319	0.0253604	-0.00291583	-0.0227		1319	4.66186	80.608	-1.08381
1320	0.0251543	-0.00309971	-0.0224242		1320	5.08976	80.4827	-1.07494
1321	0.024935	-0.0032942	-0.0221411		1321	5.38959	78.6629	-1.06986
1322	0.0247115	-0.00349254	-0.0218566		1322	5.64703	77.0629	-1.04705
1323	0.0244828	-0.00370285	-0.0215649		1323	5.95279	75.0895	-1.03077
1324	0.024244	-0.00392894	-0.0212638		1324	6.22894	72.2016	-1.01566
1325	0.0240086	-0.0041449	-0.0209619		1325	6.59125	70.7086	-0.990571
1326	0.0237713	-0.00436531	-0.0206555		1326	7.03189	69.8318	-0.954443
1327	0.0235293	-0.00458688	-0.0203479		1327	7.38223	68.057	-0.933803
1328	0.0232849	-0.00480223	-0.0200348		1328	7.74454	66.6093	-0.910672
1329	0.0230364	-0.00503076	-0.0197219		1329	8.09411	64.8186	-0.894276
1330	0.0227835	-0.00527253	-0.0194083		1330	8.39372	61.859	-0.894329
1331	0.0225273	-0.00550773	-0.019093		1331	8.69243	59.8701	-0.878635
1332	0.0222645	-0.00575152	-0.0187758		1332	8.95667	58.126	-0.854423
1333	0.0220053	-0.00598346	-0.0184559		1333	9.31076	56.9122	-0.833379
1334	0.0217425	-0.00620757	-0.0181305		1334	9.69452	56.4171	-0.801765
1335	0.0214825	-0.00643508	-0.0178105		1335	10.0594	55.2544	-0.785178
1336	0.0212236	-0.00665491	-0.017486		1336	10.5326	54.7879	-0.782654
1337	0.0209673	-0.00688353	-0.0171702		1337	10.906	53.2118	-0.767892
1338	0.020708	-0.00712113	-0.0168603		1338	11.1598	50.5646	-0.753337
1339	0.0204574	-0.00735357	-0.016554		1339	11.4787	47.9758	-0.740108
1340	0.0202123	-0.00758917	-0.0162511		1340	11.7839	44.5378	-0.720159
1341	0.0199712	-0.0078202	-0.0159539		1341	12.1334	41.8398	-0.701495
1342	0.0197329	-0.00805003	-0.0156599		1342	12.5338	39.3452	-0.702565
1343	0.0195032	-0.00827392	-0.0153733		1343	12.9215	36.9326	-0.678561
1344	0.0192792	-0.00849676	-0.0150944		1344	13.3153	34.9793	-0.636346
1345	0.0190615	-0.00871183	-0.0148198		1345	13.7268	33.0143	-0.594758
1346	0.0188501	-0.00892482	-0.0145493		1346	14.1387	31.002	-0.538973
1347	0.0186482	-0.00912116	-0.0142887		1347	14.5472	29.0956	-0.485691
1348	0.018454	-0.00931746	-0.0140323		1348	15.0135	27.5108	-0.431548
1349	0.0182644	-0.00950889	-0.013781		1349	15.4828	25.9925	-0.385308
1350	0.0180891	-0.0096912	-0.013536		1350	16.073	25.3127	-0.320244
1351	0.0179289	-0.0098647	-0.0132979		1351	16.782	25.4029	-0.244684
1352	0.017766	-0.0100385	-0.0130649		1352	17.377	24.8921	-0.173009
1353	0.0176125	-0.0102068	-0.0128398		1353	17.9938	24.3922	-0.0888725
1354	0.017457	-0.01037	-0.0126137		1354	18.6224	24.7741	-0.0208568
1355	0.0173041	-0.0105269	-0.0123938		1355	19.2104	25.3408	0.0410367
1356	0.0171483	-0.0106895	-0.0121717		1356	19.7771	25.8321	0.0974392
1357	0.0169975	-0.0108434	-0.0119499		1357	20.4395	27.8271	0.151967
1358	0.0168366	-0.0110105	-0.0117273		1358	20.9518	27.9792	0.192624
1359	0.0166725	-0.0111859	-0.0115091		1359	21.3322	26.7131	0.22765
1360	0.0164993	-0.0113654	-0.0112809		1360	21.7341	25.9506	0.250443
1361	0.0163184	-0.0115531	-0.0110507		1361	22.0751	24.4712	0.263635
1362	0.0161319	-0.0117393	-0.01081		1362	22.4553	23.5854	0.267193
1363	0.015946	-0.0119229	-0.0105643		1363	22.9277	23.7437	0.263446
1364	0.0157364	-0.0121226	-0.0103032		1364	23.2173	22.2114	0.250915
1365	0.0155186	-0.0123254	-0.0100362		1365	23.4199	20.0758	0.230836
1366	0.0152785	-0.0125425	-0.00974642		1366	23.6377	17.382	0.204721
1367	0.0150152	-0.012777	-0.00943954		1367	23.7178	12.8964	0.169225
1368	0.0147367	-0.0130195	-0.00911391		1368	23.8643	9.03123	0.137667
1369	0.0144397	-0.0132722	-0.00877174		1369	23.9961	4.94975	0.102879
1370	0.0141292	-0.013534	-0.00840561		1370	24.2643	1.11592	0.0721241
1371	0.0138078	-0.0138116	-0.00802577		1371	24.561	-3.02381	0.0441082
1372	0.0134624	-0.0140917	-0.00761498		1372	24.9497	-6.57447	0.0198538
1373	0.0131001	-0.01438	-0.00717641		1373	25.4757	-9.92344	-0.00322858
1374	0.0127205	-0.0146711	-0.00671816		1374	26.0572	-12.6473	-0.0237515
1375	0.0123196	-0.0149695	-0.00623147		1375	26.6877	-15.2959	-0.0452749
1376	0.0118983	-0.0152732	-0.00571973		1376	27.3554	-17.6218	-0.0650664
1377	0.0114553	-0.0155811	-0.00518384		1377	28.0676	-19.3712	-0.0921072
1378	0.0109981	-0.0158976	-0.00462453		1378	28.8572	-21.1247	-0.123998
1379	0.0105087	-0.0162106	-0.00404335		1379	29.6097	-21.531	-0.160929
1380	0.00999342	-0.0165261	-0.00343454		1380	30.4079	-20.6735	-0.200246
1381	0.00945592	-0.0168422	-0.00281724		1381	31.0908	-20.604	-0.25497
1382	0.00889167	-0.0171582	-0.00217484		1382	31.8033	-19.6496	-0.313218
1383	0.008306	-0.0174821	-0.00153036		1383	32.3248	-20.3762	-0.385141
1384	0.00769141	-0.0178138	-0.000865578		1384	32.7421	-22.0724	-0.472758
1385	0.00706326	-0.018147	-0.000203527		1385	33.0997	-24.2441	-0.545272
1386	0.00640125	-0.0184985	0.000478574		1386	33.3578	-27.5051	-0.615829
1387	0.00574701	-0.0188253	0.00114175		1387	33.5881	-30.5078	-0.67987
1388	0.00506877	-0.0191555	0.00181595		1388	33.7741	-34.0957	-0.738386
1389	0.00441506	-0.0194558	0.00245683		1389	33.921	-37.0066	-0.784666
1390	0.00375587	-0.0197419	0.00309158		1390	34.01	-39.708	-0.824884
1391	0.0031279	-0.0199975	0.00368635		1391	34.0719	-41.9921	-0.86159
1392	0.0025131	-0.0202282	0.00425946		1392	34.1208	-43.1494	-0.895499
1393	0.00192973	-0.0204331	0.00478753		1393	34.067	-45.0662	-0.92212
1394	0.00137002	-0.0206032	0.00527993		1394	33.943	-46.7992	-0.955798
1395	0.000840915	-0.0207567	0.00573028		1395	33.7488	-48.5745	-0.97543
1396	0.000339409	-0.0208883	0.00613522		1396	33.4138	-51.0738	-0.984158
1397	-0.00013216	-0.020995	0.00650866		1397	33.1184	-52.534	-0.990462
1398	-0.000570686	-0.0210754	0.00684043		1398	32.8482	-53.1325	-0.995486
1399	-0.000986525	-0.0211377	0.00714423		1399	32.4638	-53.8302	-0.99094
1400	-0.00136938	-0.0211706	0.00741024		1400	32.0393	-53.9239	-0.978907
1401	-0.00173693	-0.0211937	0.00765577		1401	31.5681	-54.0976	-0.962113
1402	-0.00208218	-0.0211956	0.00786915		1402	31.0004	-53.814	-0.936212
1403	-0.00241	-0.0211919	0.0080664		1403	30.4034	-54.1711	-0.907569
1404	-0.00271489	-0.0211754	0.00823636		1404	29.796	-54.9645	-0.874398
1405	-0.00300916	-0.0211514	0.00839747		1405	29.1366	-55.4133	-0.839979
1406	-0.00328883	-0.0211189	0.00854435		1406	28.4271	-55.877	-0.803353
1407	-0.00354821	-0.0210752	0.00867051		1407	27.6315	-56.7347	-0.764156
1408	-0.00380729	-0.0210328	0.00879902		1408	26.8881	-57.0564	-0.723005
1409	-0.00405518	-0.0209807	0.00891617		1409	26.1217	-56.7473	-0.68292
1410	-0.00430248	-0.0209366	0.00903798		1410	25.3701	-57.0523	-0.633103
1411	-0.00454348	-0.0208927	0.00915496		1411	24.6316	-57.6445	-0.576449
1412	-0.00478141	-0.0208505	0.00927501		1412	23.8813	-57.7966	-0.523453
1413	-0.00501391	-0.0208089	0.00939411		1413	23.1157	-58.0011	-0.463163
1414	-0.00524659	-0.0207691	0.00951581		1414	22.3563	-57.7754	-0.415411
1415	-0.00547309	-0.0207283	0.00963608		1415	21.6037	-57.0495	-0.376062
1416	-0.00570484	-0.0206935	0.00976214		1416	20.8309	-56.5683	-0.33296
1417	-0.00593896	-0.0206611	0.00989109		1417	20.0243	-56.1848	-0.296076
1418	-0.00616992	-0.0206318	0.0100224		1418	19.2643	-55.3132	-0.253321
1419	-0.00640242	-0.0206059	0.0101564		1419	18.4899	-54.1877	-0.206062
1420	-0.00663058	-0.0205833	0.0102934		1420	17.7703	-53.1158	-0.16224
1421	-0.00685336	-0.0205622	0.0104322		1421	17.1087	-51.5234	-0.117644
1422	-0.00707959	-0.0205468	0.0105744		1422	16.4271	-50.4004	-0.0761899
1423	-0.00730813	-0.0205379	0.0107216		1423	15.7348	-49.814	-0.0378925
1424	-0.00753156	-0.0205286	0.0108681		1424	15.0973	-48.7163	0.00179019
1425	-0.0077532	-0.02052	0.011016		1425	14.5048	-47.3409	0.038134
1426	-0.00797509	-0.020518	0.0111653		1426	13.8807	-46.2354	0.0791089
1427	-0.00819295	-0.0205194	0.011315		1427	13.288	-45.0629	0.122482
1428	-0.00841231	-0.020524	0.0114668		1428	12.6772	-43.9044	0.166943
1429	-0.00863804	-0.0205372	0.0116229		1429	11.9813	-42.9629	0.21676
1430	-0.00885499	-0.020548	0.0117766		1430	11.3849	-41.987	0.262266
1431	-0.00906736	-0.0205583	0.0119317		1431	10.8752	-40.8967	0.309649
1432	-0.00927774	-0.0205714	0.0120849		1432	10.3234	-39.8574	0.351508
1433	-0.00948315	-0.0205838	0.0122373		1433	9.8	-38.998	0.387227
1434	-0.00968696	-0.0206015	0.0123883		1434	9.26954	-38.0527	0.424665
1435	-0.00989286	-0.0206272	0.0125394		1435	8.67508	-37.1187	0.466241
1436	-0.0100905	-0.0206486	0.0126876		1436	8.14633	-36.0379	0.497022
1437	-0.0102833	-0.0206713	0.0128337		1437	7.64593	-35.0115	0.518483
1438	-0.010471	-0.0206938	0.0129779		1438	7.1869	-33.7553	0.544585
1439	-0.0106512	-0.0207112	0.0131204		1439	6.79532	-31.9549	0.564127
1440	-0.0108288	-0.0207325	0.0132604		1440	6.39464	-30.5678	0.58537
1441	-0.0110026	-0.020756	0.0133983		1441	6.00863	-29.308	0.608797
1442	-0.0111735	-0.020783	0.0135353		1442	5.6565	-28.0877	0.641305
1443	-0.0113383	-0.0208082	0.0136671		1443	5.28295	-26.9011	0.660172
1444	-0.0114987	-0.0208351	0.0137961		1444	4.90364	-26.0405	0.673479
1445	-0.011655	-0.0208602	0.0139212		1445	4.52562	-24.8685	0.684844
1446	-0.0118059	-0.0208827	0.0140421		1446	4.14504	-23.2675	0.691516
1447	-0.0119534	-0.0209115	0.0141611		1447	3.78009	-22.487	0.696431
1448	-0.0120975	-0.0209431	0.0142773		1448	3.41049	-22.1132	0.696804
1449	-0.0122369	-0.0209731	0.0143907		1449	3.06467	-21.4802	0.700428
1450	-0.0123719	-0.0210056	0.0145005		1450	2.72282	-21.1376	0.700124
1451	-0.0125022	-0.021038	0.01461		1451	2.43037	-20.7417	0.707069
1452	-0.012626	-0.0210674	0.0147158		1452	2.1775	-20.0913	0.720376
1453	-0.0127514	-0.0211016	0.0148242		1453	1.90916	-19.7053	0.728551
1454	-0.0128726	-0.021141	0.0149325		1454	1.68625	-19.6906	0.737036
1455	-0.0129954	-0.0211769	0.0150413		1455	1.42032	-19.4541	0.746272
1456	-0.0131181	-0.0212108	0.0151493		1456	1.11762	-19.0722	0.753632
1457	-0.0132422	-0.021249	0.0152611		1457	0.839274	-18.8045	0.761751
1458	-0.0133649	-0.0212863	0.0153717		1458	0.545007	-18.6591	0.77155
1459	-0.0134911	-0.0213289	0.0154899		1459	0.293252	-18.3719	0.781519
1460	-0.0136196	-0.0213768	0.0156127		1460	0.071947	-18.0729	0.790256
1461	-0.0137505	-0.0214249	0.0157399		1461	-0.157882	-17.6583	0.799902
1462	-0.0138834	-0.0214744	0.0158723		1462	-0.354716	-17.0483	0.81169
1463	-0.0140189	-0.0215268	0.0160088		1463	-0.577031	-16.5719	0.822617
1464	-0.0141563	-0.0215817	0.0161482		1464	-0.832107	-16.2043	0.831337
1465	-0.014298	-0.0216379	0.0162948		1465	-1.05308	-15.5809	0.842851
1466	-0.0144439	-0.0216956	0.0164497		1466	-1.25681	-14.9579	0.857592
1467	-0.0145906	-0.0217568	0.0166049		1467	-1.46801	-14.1345	0.869677
1468	-0.0147411	-0.021819	0.0167649		1468	-1.66895	-12.8655	0.881151
1469	-0.0148924	-0.0218857	0.0169274		1469	-1.866	-11.8488	0.892882
1470	-0.0150452	-0.0219593	0.0170917		1470	-2.06875	-10.731	0.902475
1471	-0.0151983	-0.0220309	0.0172587		1471	-2.26603	-9.85569	0.913404
1472	-0.015356	-0.022104	0.017433		1472	-2.46533	-9.28487	0.928822
1473	-0.0155089	-0.0221779	0.0176035		1473	-2.63788	-8.52879	0.938278
1474	-0.0156602	-0.0222527	0.0177739		1474	-2.79833	-7.85793	0.944753
1475	-0.0158094	-0.0223263	0.0179433		1475	-2.9521	-7.09205	0.949847
1476	-0.0159543	-0.0223995	0.0181103		1476	-3.07877	-6.05272	0.949325
1477	-0.0160997	-0.0224741	0.018278		1477	-3.20439	-5.20877	0.950386
1478	-0.0162468	-0.0225482	0.0184492		1478	-3.31249	-4.44509	0.950808
1479	-0.0163889	-0.0226229	0.0186145		1479	-3.4453	-3.73828	0.952304
1480	-0.0165306	-0.0227026	0.0187775		1480	-3.61076	-3.10956	0.956865
1481	-0.0166665	-0.0227778	0.0189373		1481	-3.73442	-2.55556	0.957249
1482	-0.0167967	-0.0228505	0.0190916		1482	-3.86929	-2.20316	0.952344
1483	-0.0169233	-0.0229223	0.019244		1483	-3.97427	-1.68547	0.95234
1484	-0.0170457	-0.0229924	0.0193941		1484	-4.04858	-1.11741	0.953353
1485	-0.0171632	-0.0230591	0.0195434		1485	-4.05445	-0.461623	0.954085
1486	-0.017279	-0.0231273	0.0196862		1486	-4.13309	-0.10605	0.951686
1487	-0.0173918	-0.0231967	0.0198256		1487	-4.21745	0.231099	0.954034
1488	-0.0175	-0.0232604	0.0199594		1488	-4.32745	0.551988	0.946471
1489	-0.0176063	-0.0233229	0.0200875		1489	-4.49745	0.518156	0.928884
1490	-0.0177038	-0.0233804	0.0202129		1490	-4.57168	0.932666	0.918571
1491	-0.0177945	-0.0234328	0.0203342		1491	-4.61935	1.61506	0.908014
1492	-0.0178818	-0.0234845	0.0204512		1492	-4.66074	2.2719	0.897688
1493	-0.0179626	-0.0235325	0.0205641		1493	-4.64139	3.08063	0.887138
1494	-0.0180408	-0.0235821	0.0206738		1494	-4.66555	3.73843	0.881197
1495	-0.0181155	-0.0236315	0.0207799		1495	-4.7044	4.3992	0.878253
1496	-0.0181859	-0.023678	0.0208807		1496	-4.75253	5.10684	0.871777
1497	-0.0182528	-0.0237255	0.020978		1497	-4.8307	5.72233	0.869787
1498	-0.0183132	-0.0237668	0.0210701		1498	-4.84323	6.48764	0.860557
1499	-0.0183681	-0.0238015	0.0211568		1499	-4.82514	7.62552	0.842378
1500	-0.0184202	-0.0238398	0.0212388		1500	-4.84514	8.11304	0.832272
1501	-0.0184689	-0.0238795	0.0213154		1501	-4.87718	8.06935	0.825371
1502	-0.0185098	-0.0239113	0.0213898		1502	-4.82085	8.6796	0.814522
1503	-0.0185462	-0.0239415	0.0214612		1503	-4.73797	9.37359	0.805395
1504	-0.018577	-0.0239681	0.0215254		1504	-4.68769	9.81193	0.793615
1505	-0.0185971	-0.0239846	0.0215852		1505	-4.53359	10.7892	0.774491
1506	-0.0186191	-0.0240069	0.0216408		1506	-4.48169	11.0803	0.763849
1507	-0.0186407	-0.0240316	0.0216884		1507	-4.56202	10.6958	0.75751
1508	-0.018656	-0.024054	0.0217346		1508	-4.55501	10.3543	0.750907
1509	-0.0186673	-0.0240772	0.021779		1509	-4.51416	9.75018	0.748805
1510	-0.0186754	-0.0240971	0.0218183		1510	-4.48502	9.36655	0.743686
1511	-0.0186785	-0.0241161	0.0218531		1511	-4.43074	8.74816	0.736591
1512	-0.0186787	-0.0241317	0.0218833		1512	-4.41118	8.3849	0.731308
1513	-0.0186777	-0.024144	0.0219093		1513	-4.42757	8.31761	0.725849
1514	-0.0186698	-0.0241552	0.0219312		1514	-4.40613	8.19997	0.722152
1515	-0.0186561	-0.0241678	0.0219486		1515	-4.37813	8.00917	0.726602
1516	-0.0186387	-0.0241714	0.0219611		1516	-4.35804	8.03482	0.718278
1517	-0.0186166	-0.0241697	0.021969		1517	-4.32501	8.16541	0.69795
1518	-0.01859	-0.0241651	0.0219731		1518	-4.28327	8.52441	0.689098
1519	-0.018557	-0.0241493	0.0219711		1519	-4.25215	9.30756	0.674402
1520	-0.0185239	-0.0241393	0.0219671		1520	-4.21496	9.75111	0.668711
1521	-0.0184864	-0.0241314	0.0219598		1521	-4.13517	10.1757	0.677692
1522	-0.0184486	-0.024121	0.0219498		1522	-4.09547	10.6277	0.682623
1523	-0.0184138	-0.0241106	0.0219376		1523	-4.09631	10.9622	0.690172
1524	-0.0183712	-0.0240995	0.0219204		1524	-4.07811	11.1892	0.693425
1525	-0.0183235	-0.0240904	0.0218977		1525	-4.08172	11.3895	0.690519
1526	-0.0182736	-0.0240741	0.0218745		1526	-4.05342	11.6577	0.697622
1527	-0.0182186	-0.024056	0.0218494		1527	-3.99695	11.508	0.713214
1528	-0.0181607	-0.0240331	0.0218194		1528	-3.9418	11.8957	0.718879
1529	-0.0181032	-0.0240018	0.0217881		1529	-3.88284	12.8409	0.724214
1530	-0.0180378	-0.0239697	0.0217516		1530	-3.80216	13.5755	0.732603
1531	-0.0179641	-0.0239333	0.0217072		1531	-3.71815	14.535	0.733395
1532	-0.0178896	-0.0238978	0.0216625		1532	-3.6093	15.3648	0.736123
1533	-0.0178058	-0.0238588	0.0216141		1533	-3.4399	16.0163	0.747852
1534	-0.0177272	-0.0238222	0.0215658		1534	-3.30796	16.6943	0.755594
1535	-0.017654	-0.0237907	0.0215185		1535	-3.16722	17.3181	0.759012
1536	-0.0175744	-0.0237536	0.0214664		1536	-3.05633	18.0263	0.76072
1537	-0.0174954	-0.0237155	0.0214121		1537	-3.00964	18.6863	0.75638
1538	-0.0174122	-0.0236742	0.0213553		1538	-2.92389	19.4409	0.761119
1539	-0.0173223	-0.0236294	0.0212948		1539	-2.85037	19.777	0.772844
1540	-0.017231	-0.0235806	0.0212315		1540	-2.74306	21.0106	0.777678
1541	-0.017139	-0.0235223	0.021166		1541	-2.58109	23.6918	0.778491
1542	-0.0170432	-0.0234708	0.0210983		1542	-2.43428	25.1525	0.790425
1543	-0.0169438	-0.0234205	0.0210277		1543	-2.28969	26.2505	0.80437
1544	-0.016841	-0.0233695	0.0209545		1544	-2.11479	27.7469	0.816427
1545	-0.0167356	-0.0233211	0.0208775		1545	-1.96018	28.3609	0.842251
1546	-0.0166322	-0.0232749	0.0208014		1546	-1.85077	28.1875	0.872631
1547	-0.0165266	-0.0232176	0.0207228		1547	-1.7188	29.6387	0.885942
1548	-0.0164165	-0.0231552	0.02064		1548	-1.56973	31.2717	0.895461
1549	-0.0163083	-0.0230972	0.0205561		1549	-1.47781	32.414	0.903262
1550	-0.0161987	-0.0230384	0.0204705		1550	-1.41002	33.4737	0.904636
1551	-0.0160886	-0.0229785	0.0203838		1551	-1.32348	34.7235	0.913467
1552	-0.0159812	-0.0229201	0.020295		1552	-1.30184	35.7363	0.926196
1553	-0.0158647	-0.0228586	0.0202044		1553	-1.1431	37.0208	0.926072
1554	-0.0157412	-0.0227921	0.0201131		1554	-0.871917	38.6222	0.921298
1555	-0.015624	-0.0227317	0.02002		1555	-0.728142	40.1074	0.924236
1556	-0.0155034	-0.0226732	0.0199237		1556	-0.571416	41.6155	0.920023
1557	-0.015388	-0.0226158	0.0198284		1557	-0.452514	42.8502	0.923316
1558	-0.0152792	-0.0225603	0.0197335		1558	-0.425431	44.2651	0.937536
1559	-0.0151653	-0.0225062	0.019636		1559	-0.332688	45.0924	0.948051
1560	-0.0150487	-0.0224533	0.0195376		1560	-0.16443	45.4661	0.953314
1561	-0.0149369	-0.0224013	0.0194367		1561	-0.133715	45.735	0.968155
1562	-0.0148289	-0.0223528	0.0193339		1562	-0.192703	45.433	0.995023
1563	-0.0147143	-0.0223017	0.0192295		1563	-0.171631	45.8797	1.00878
1564	-0.0146004	-0.0222498	0.0191223		1564	-0.212593	46.4236	1.01915
1565	-0.0144827	-0.0221987	0.0190156		1565	-0.148047	46.9565	1.02947
1566	-0.0143587	-0.0221484	0.0189083		1566	0.0202918	47.8195	1.03731
1567	-0.0142365	-0.0220946	0.0187987		1567	0.135138	48.8862	1.03912
1568	-0.0141151	-0.0220397	0.0186878		1568	0.25057	49.9245	1.03906
1569	-0.0139913	-0.0219842	0.0185768		1569	0.390008	51.0609	1.03653
1570	-0.0138634	-0.0219255	0.0184644		1570	0.557395	52.5962	1.02874
1571	-0.0137401	-0.0218694	0.0183507		1571	0.680538	54.0656	1.01573
1572	-0.0136192	-0.0218138	0.0182372		1572	0.826108	55.6806	0.995831
1573	-0.0134943	-0.0217596	0.0181208		1573	0.900639	56.546	0.98887
1574	-0.0133693	-0.0217066	0.018001		1574	0.891008	57.1945	0.980704
1575	-0.0132441	-0.0216527	0.0178817		1575	0.952126	57.9859	0.97303
1576	-0.0131173	-0.0215999	0.0177614		1576	0.99594	58.1702	0.977
1577	-0.0129893	-0.0215473	0.0176409		1577	1.078	58.6244	0.974228
1578	-0.0128621	-0.0214938	0.0175196		1578	1.21694	59.6416	0.961597
1579	-0.0127332	-0.0214414	0.0173982		1579	1.32517	60.1867	0.957894
1580	-0.0126013	-0.0213901	0.0172762		1580	1.42056	59.9714	0.962905
1581	-0.0124685	-0.0213383	0.0171541		1581	1.54955	60.6102	0.962018
1582	-0.0123358	-0.021287	0.0170319		1582	1.69532	61.7766	0.959839
1583	-0.0122026	-0.0212353	0.0169087		1583	1.82691	62.5282	0.956288
1584	-0.0120653	-0.0211806	0.0167848		1584	1.99289	63.9283	0.949106
1585	-0.0119335	-0.0211337	0.0166611		1585	2.10543	63.9738	0.947574
1586	-0.0118046	-0.0210909	0.0165376		1586	2.18546	62.6581	0.948546
1587	-0.011676	-0.0210458	0.0164123		1587	2.26728	62.7011	0.946257
1588	-0.0115503	-0.0210053	0.0162852		1588	2.31961	62.7313	0.951417
1589	-0.0114237	-0.0209633	0.0161599		1589	2.38337	62.6638	0.942747
1590	-0.011299	-0.0209176	0.0160349		1590	2.45004	63.7163	0.924077
1591	-0.0111713	-0.0208762	0.0159082		1591	2.5065	63.5083	0.906639
1592	-0.0110435	-0.0208406	0.0157822		1592	2.53754	61.9186	0.874321
1593	-0.0109127	-0.020799	0.0156552		1593	2.6143	61.4176	0.864628
1594	-0.0107765	-0.0207549	0.0155253		1594	2.71254	60.8438	0.867433
1595	-0.0106457	-0.0207127	0.0153972		1595	2.81026	60.9713	0.863579
1596	-0.0105165	-0.0206691	0.015272		1596	2.93558	61.8264	0.876085
1597	-0.010385	-0.0206261	0.0151421		1597	3.05253	62.4789	0.867939
1598	-0.0102562	-0.0205847	0.0150096		1598	3.15831	63.5095	0.845893
1599	-0.0101238	-0.0205418	0.0148773		1599	3.27164	64.4597	0.824692
1600	-0.00998668	-0.0204947	0.0147428		1600	3.40505	65.6029	0.79176
1601	-0.00985203	-0.0204544	0.0146089		1601	3.52436	66.3106	0.771798
1602	-0.00971544	-0.020416	0.0144734		1602	3.64026	66.9786	0.753153
1603	-0.00958494	-0.0203828	0.0143419		1603	3.73419	67.1672	0.737166
1604	-0.00945731	-0.0203603	0.0142122		1604	3.82407	66.6117	0.736759
1605	-0.00933035	-0.0203252	0.0140817		1605	3.89808	66.7036	0.717053
1606	-0.0092059	-0.0202841	0.0139532		1606	3.95826	67.066	0.68613
1607	-0.00908442	-0.0202498	0.0138254		1607	4.00137	67.0711	0.660165
1608	-0.00896731	-0.0202121	0.0136967		1608	3.97963	66.9947	0.625131
1609	-0.00884551	-0.0201777	0.0135691		1609	4.05107	67.0493	0.597101
1610	-0.00872313	-0.0201491	0.0134431		1610	4.17432	67.1514	0.57637
1611	-0.00860531	-0.0201226	0.0133194		1611	4.25989	66.7465	0.552219
1612	-0.00848291	-0.0200946	0.0131956		1612	4.43684	66.4541	0.535525
1613	-0.00836879	-0.0200692	0.013074		1613	4.47639	65.84	0.49964
1614	-0.00826797	-0.020056	0.0129575		1614	4.35731	64.1067	0.451359
1615	-0.00815676	-0.0200307	0.0128376		1615	4.3665	63.2971	0.407268
1616	-0.00804273	-0.0199951	0.0127166		1616	4.36085	62.927	0.344225
1617	-0.00792995	-0.0199687	0.0125974		1617	4.42918	62.5526	0.303784
1618	-0.00781281	-0.0199403	0.0124783		1618	4.62831	62.6613	0.276831
1619	-0.00769905	-0.0199162	0.0123599		1619	4.73431	62.3115	0.251378
1620	-0.0075873	-0.0198998	0.0122414		1620	4.80826	61.8512	0.235377
1621	-0.00747766	-0.0198799	0.0121259		1621	4.89636	61.4246	0.219364
1622	-0.00736834	-0.0198594	0.0120119		1622	4.9793	60.6496	0.216756
1623	-0.00726253	-0.0198405	0.0118985		1623	5.03291	60.1729	0.195238
1624	-0.00716265	-0.0198237	0.0117892		1624	5.09898	60.0796	0.161984
1625	-0.00705775	-0.0198051	0.0116765		1625	5.1375	59.4872	0.133657
1626	-0.00695134	-0.0197853	0.0115605		1626	5.10443	58.546	0.0977663
1627	-0.00684625	-0.0197665	0.0114485		1627	5.14177	58.0971	0.0628599
1628	-0.00673773	-0.0197468	0.0113372		1628	5.24285	57.8506	0.0367143
1629	-0.00663563	-0.0197281	0.0112271		1629	5.24915	57.1833	0.00241176
1630	-0.00653847	-0.0197093	0.0111198		1630	5.21837	56.6121	-0.0488379
1631	-0.00644095	-0.0196958	0.0110121		1631	5.20878	55.8733	-0.0825049
1632	-0.00634639	-0.0196843	0.0109034		1632	5.11534	54.6559	-0.10813
1633	-0.00625021	-0.0196751	0.010798		1633	5.12684	53.5537	-0.133473
1634	-0.00615202	-0.0196737	0.0106944		1634	5.24359	52.5643	-0.147251
1635	-0.00605879	-0.0196656	0.0105927		1635	5.29327	51.6841	-0.172702
1636	-0.00596656	-0.0196522	0.0104922		1636	5.34985	50.8175	-0.209175
1637	-0.00587885	-0.0196465	0.0103955		1637	5.38478	49.7054	-0.232657
1638	-0.00579472	-0.0196416	0.0103021		1638	5.4057	48.6028	-0.245205
1639	-0.00571386	-0.0196401	0.0102103		1639	5.40257	47.3328	-0.272707
1640	-0.00563934	-0.019648	0.0101233		1640	5.38193	45.3376	-0.293951
1641	-0.00556113	-0.0196486	0.0100339		1641	5.3561	44.3181	-0.332507
1642	-0.00548347	-0.0196473	0.00994223		1642	5.27221	44.0478	-0.402176
1643	-0.00540783	-0.0196432	0.00985614		1643	5.25146	43.4758	-0.444937
1644	-0.0053271	-0.0196289	0.0097704		1644	5.28916	43.6237	-0.483857
1645	-0.00525753	-0.019631	0.00969037		1645	5.26875	42.5598	-0.515006
1646	-0.00519879	-0.019638	0.00961668		1646	5.21085	40.5648	-0.529684
1647	-0.00513482	-0.0196486	0.00954276		1647	5.21873	39.0248	-0.554253
1648	-0.0050709	-0.0196707	0.00947161		1648	5.25815	37.293	-0.578509
1649	-0.00501334	-0.0196925	0.00940204		1649	5.23816	35.1916	-0.601636
1650	-0.00495263	-0.0197132	0.00933285		1650	5.24779	32.8372	-0.621629
1651	-0.00490379	-0.0197396	0.00927		1651	5.25344	31.0857	-0.648209
1652	-0.00486744	-0.019773	0.00921091		1652	5.17915	29.2897	-0.681334
1653	-0.00483	-0.0198064	0.00915416		1653	5.13681	27.1823	-0.706698
1654	-0.00479573	-0.0198408	0.00910339		1654	5.18839	25.6956	-0.736712
1655	-0.00476814	-0.0198807	0.00905156		1655	5.10429	23.4878	-0.757121
1656	-0.00474589	-0.0199292	0.00899959		1656	4.91072	19.8068	-0.763578
1657	-0.00472475	-0.0199715	0.0089519		1657	4.79517	17.7054	-0.78002
1658	-0.00471082	-0.0200133	0.00890818		1658	4.65245	16.4632	-0.79677
1659	-0.00469378	-0.0200544	0.00886296		1659	4.5368	15.0094	-0.815714
1660	-0.00467288	-0.020091	0.00881883		1660	4.50648	14.4088	-0.841938
1661	-0.00466144	-0.0201313	0.00877764		1661	4.37229	13.0443	-0.861215
1662	-0.00465553	-0.020176	0.00873521		1662	4.16436	11.2725	-0.87812
1663	-0.00464935	-0.0202187	0.00869861		1663	3.99531	9.14234	-0.892883
1664	-0.00464736	-0.0202598	0.00867001		1664	3.82259	6.53211	-0.899167
1665	-0.00464851	-0.0203036	0.00863612		1665	3.59974	4.26362	-0.914241
1666	-0.0046486	-0.0203472	0.00860099		1666	3.37681	1.72112	-0.937636
1667	-0.00465577	-0.0203924	0.00857013		1667	3.13996	-0.305574	-0.951381
1668	-0.00467276	-0.0204419	0.00853801		1668	2.81583	-2.24645	-0.960749
1669	-0.00468535	-0.0204893	0.00851044		1669	2.5592	-3.67691	-0.974972
1670	-0.00469654	-0.0205336	0.00848699		1670	2.35874	-4.50221	-0.993223
1671	-0.00471623	-0.0205876	0.00846783		1671	2.09655	-5.87298	-0.992845
1672	-0.00473784	-0.0206467	0.008452		1672	1.82958	-6.99721	-0.988673
1673	-0.00476541	-0.0207009	0.00843869		1673	1.5276	-8.4358	-0.987544
1674	-0.00480015	-0.0207559	0.00842927		1674	1.1868	-10.0212	-0.969533
1675	-0.00483674	-0.0208147	0.00842489		1675	0.887043	-11.901	-0.959437
1676	-0.00487463	-0.0208714	0.00842223		1676	0.595451	-14.1113	-0.958173
1677	-0.00492048	-0.020933	0.0084262		1677	0.291268	-15.7603	-0.950491
1678	-0.00497425	-0.0210058	0.0084388		1678	-0.0221507	-18.1571	-0.934699
1679	-0.00502952	-0.0210694	0.0084504		1679	-0.324866	-19.2438	-0.926997
1680	-0.00508911	-0.0211276	0.00846346		1680	-0.627539	-18.7585	-0.927726
1681	-0.00515456	-0.0211918	0.00847806		1681	-1.0181	-19.9447	-0.924565
1682	-0.00522037	-0.021253	0.0084992		1682	-1.32727	-20.616	-0.924108
1683	-0.00528947	-0.021312	0.0085277		1683	-1.59831	-20.4109	-0.90258
1684	-0.00536237	-0.0213732	0.0085628		1684	-1.88681	-21.5694	-0.874323
1685	-0.00543448	-0.0214306	0.00860175		1685	-2.11464	-22.0547	-0.856107
1686	-0.00551504	-0.0214906	0.00864579		1686	-2.38034	-22.1742	-0.814055
1687	-0.00559613	-0.0215594	0.0086893		1687	-2.66472	-23.7113	-0.77653
1688	-0.00567094	-0.0216242	0.00873393		1688	-2.91349	-25.0559	-0.751609
1689	-0.00574669	-0.0216872	0.00878386		1689	-3.15376	-25.8771	-0.714435
1690	-0.00581239	-0.0217545	0.0088313		1690	-3.23793	-26.7434	-0.670335
1691	-0.0058741	-0.0218194	0.00887839		1691	-3.27555	-27.6413	-0.625242
1692	-0.0059403	-0.0218827	0.0089279		1692	-3.35746	-28.2185	-0.575496
1693	-0.00599576	-0.0219438	0.00897649		1693	-3.29325	-28.3382	-0.524501
1694	-0.00605035	-0.0219989	0.00902513		1694	-3.2602	-27.6473	-0.473011
1695	-0.00610329	-0.0220482	0.00906967		1695	-3.33809	-26.067	-0.415426
1696	-0.00615151	-0.0220973	0.009109		1696	-3.3756	-24.8654	-0.36955
1697	-0.0062036	-0.0221546	0.00914372		1697	-3.4513	-24.5275	-0.344089
1698	-0.00625035	-0.0222095	0.00917439		1698	-3.53292	-24.9518	-0.325047
1699	-0.00629625	-0.0222681	0.00920683		1699	-3.58041	-26.5606	-0.314558
1700	-0.00633865	-0.0223236	0.00923978		1700	-3.57647	-27.5706	-0.314802
1701	-0.00637446	-0.0223651	0.00926823		1701	-3.58607	-27.9377	-0.300862
1702	-0.00640965	-0.0224162	0.00929509		1702	-3.61669	-29.2293	-0.289771
1703	-0.00644204	-0.0224678	0.0093217		1703	-3.61505	-30.6474	-0.294329
1704	-0.00647351	-0.0225137	0.009346		1704	-3.64362	-31.8913	-0.292018
1705	-0.00650044	-0.0225605	0.009369		1705	-3.62316	-32.488	-0.299202
1706	-0.00653098	-0.0226047	0.00939116		1706	-3.70112	-32.7509	-0.304525
1707	-0.00655914	-0.0226494	0.00940655		1707	-3.81708	-33.3302	-0.317269
1708	-0.00658073	-0.0226997	0.00942193		1708	-3.82247	-34.6091	-0.337342
1709	-0.00661258	-0.0227589	0.0094435		1709	-3.9288	-36.7349	-0.33844
1710	-0.00664295	-0.0228137	0.00946207		1710	-4.02145	-38.7359	-0.357858
1711	-0.0066722	-0.0228604	0.00948345		1711	-4.09074	-40.3182	-0.386157
1712	-0.00671055	-0.022911	0.00950866		1712	-4.27643	-41.7244	-0.403832
1713	-0.00674169	-0.0229626	0.00952723		1713	-4.39844	-43.4253	-0.436707
1714	-0.00677254	-0.0230168	0.00955088		1714	-4.48116	-46.106	-0.460533
1715	-0.00680609	-0.023071	0.00957863		1715	-4.55065	-48.3675	-0.470734
1716	-0.0068371	-0.0231241	0.00960323		1716	-4.59882	-49.7711	-0.490202
1717	-0.00688367	-0.0231805	0.00963519		1717	-4.84346	-52.5093	-0.497707
1718	-0.00692448	-0.0232313	0.00967105		1718	-4.9404	-54.4626	-0.496929
1719	-0.00696494	-0.0232883	0.00971271		1719	-4.98732	-56.8282	-0.468064
1720	-0.00700923	-0.0233378	0.00975524		1720	-5.04761	-58.8756	-0.460173
1721	-0.00704709	-0.0233777	0.00979671		1721	-4.97456	-59.9043	-0.470656
1722	-0.00709433	-0.0234184	0.00984656		1722	-4.99484	-61.2474	-0.467964
1723	-0.00714875	-0.0234495	0.00989994		1723	-5.08544	-62.1328	-0.475208
1724	-0.0072125	-0.0234909	0.0099607		1724	-5.2011	-63.5947	-0.462645
1725	-0.0072915	-0.0235405	0.010033		1725	-5.42775	-65.8829	-0.424502
1726	-0.00736083	-0.0235846	0.010106		1726	-5.51826	-67.5518	-0.394039
1727	-0.00743465	-0.023639	0.0101847		1727	-5.56611	-69.7403	-0.353206
1728	-0.00749956	-0.0236781	0.0102607		1728	-5.59881	-70.9322	-0.329797
1729	-0.00755084	-0.0237021	0.0103354		1729	-5.49776	-70.9277	-0.323765
1730	-0.00760901	-0.023726	0.0104143		1730	-5.46363	-71.164	-0.304113
1731	-0.00767067	-0.0237441	0.0104963		1731	-5.51417	-71.4595	-0.281083
1732	-0.00772854	-0.0237643	0.0105767		1732	-5.46578	-71.2174	-0.260101
1733	-0.00778371	-0.023778	0.0106588		1733	-5.3471	-70.2394	-0.236575
1734	-0.00784433	-0.0238021	0.010744		1734	-5.29688	-69.9975	-0.203561
1735	-0.00790915	-0.0238328	0.0108289		1735	-5.25413	-69.3643	-0.173694
1736	-0.00796449	-0.0238559	0.0109135		1736	-5.14241	-68.9204	-0.148711
1737	-0.00802112	-0.0238835	0.0110018		1737	-5.09016	-69.6277	-0.110629
1738	-0.00807093	-0.0239056	0.0110884		1738	-4.92358	-69.4174	-0.0781392
1739	-0.00810654	-0.023918	0.0111711		1739	-4.61246	-68.7439	-0.055941
1740	-0.00815302	-0.0239421	0.0112571		1740	-4.3715	-68.1284	-0.0306742
1741	-0.00820414	-0.0239709	0.0113481		1741	-4.09469	-66.8509	0.00126406
1742	-0.0082579	-0.0240012	0.0114384		1742	-3.84731	-66.7194	0.0306768
1743	-0.00830534	-0.024029	0.0115253		1743	-3.60359	-66.3134	0.06045
1744	-0.00834091	-0.0240426	0.0116043		1744	-3.31117	-65.0381	0.0893782
1745	-0.008376	-0.0240564	0.01168		1745	-3.09824	-64.3385	0.115367
1746	-0.00841484	-0.0240833	0.011755		1746	-2.89551	-63.6995	0.141921
1747	-0.00845644	-0.0241123	0.0118282		1747	-2.65391	-63.1756	0.164994
1748	-0.00850065	-0.0241462	0.0119078		1748	-2.29851	-62.8941	0.201915
1749	-0.00854357	-0.024183	0.0119845		1749	-1.97539	-63.1108	0.219866
1750	-0.0085735	-0.0242088	0.0120513		1750	-1.64411	-62.5759	0.218594
1751	-0.00859223	-0.0242272	0.0121205		1751	-1.18194	-61.5696	0.231406
1752	-0.00862164	-0.0242499	0.0121921		1752	-0.905651	-62.0557	0.24134
1753	-0.00865538	-0.0242791	0.0122573		1753	-0.727555	-62.6309	0.249887
1754	-0.00868866	-0.0243072	0.0123232		1754	-0.523135	-63.2683	0.27022
1755	-0.00873078	-0.0243363	0.012387		1755	-0.464214	-63.9251	0.280173
1756	-0.00876841	-0.0243697	0.0124432		1756	-0.414541	-64.4198	0.276392
1757	-0.00880665	-0.0243986	0.012505		1757	-0.271787	-64.5745	0.29058
1758	-0.00883849	-0.0244146	0.012564		1758	-0.0563526	-63.1226	0.306529
1759	-0.00885771	-0.024435	0.0126161		1759	0.200231	-62.5107	0.322324
1760	-0.00888275	-0.0244655	0.0126724		1760	0.444705	-63.0842	0.354863
1761	-0.00889628	-0.0244809	0.0127234		1761	0.750329	-62.7577	0.377412
1762	-0.00890165	-0.024497	0.012772		1762	1.07526	-63.1387	0.375269
1763	-0.00891534	-0.0245151	0.0128242		1763	1.35149	-64.0047	0.367487
1764	-0.00891946	-0.0245129	0.0128717		1764	1.69303	-63.633	0.369553
1765	-0.00891811	-0.0245124	0.0129179		1765	2.09656	-62.0625	0.361761
1766	-0.00891661	-0.0245098	0.0129663		1766	2.5846	-60.0078	0.371755
1767	-0.00891183	-0.0244976	0.0130143		1767	3.16035	-58.1063	0.406621
1768	-0.00891003	-0.0244934	0.0130585		1768	3.6243	-55.7572	0.42639
1769	-0.008905	-0.0244888	0.0130962		1769	3.98354	-54.3294	0.446756
1770	-0.00890981	-0.0244969	0.0131334		1770	4.21796	-54.4642	0.465968
1771	-0.00890567	-0.0244994	0.0131609		1771	4.44649	-53.7689	0.473584
1772	-0.00889563	-0.024496	0.0131801		1772	4.62499	-53.246	0.469716
1773	-0.008883	-0.0244948	0.0131958		1773	4.81498	-52.4509	0.474098
1774	-0.00886704	-0.0244971	0.0132023		1774	4.96228	-51.4881	0.477981
1775	-0.00884806	-0.0244968	0.013208		1775	5.13696	-50.4633	0.472837
1776	-0.00882192	-0.0244903	0.0132134		1776	5.38291	-48.6248	0.465077
1777	-0.00879517	-0.0244911	0.0132139		1777	5.62175	-47.9439	0.45815
1778	-0.0087701	-0.0244938	0.0132092		1778	5.79039	-47.538	0.448285
1779	-0.00873613	-0.0244916	0.0131996		1779	5.99831	-47.6744	0.434273
1780	-0.00869996	-0.0244943	0.0131863		1780	6.19481	-49.2399	0.42107
1781	-0.0086467	-0.0244828	0.0131608		1781	6.50101	-49.0674	0.384102
1782	-0.00858827	-0.0244816	0.0131329		1782	6.89049	-49.3648	0.365897
1783	-0.00853438	-0.024486	0.0130982		1783	7.12461	-49.9935	0.36625
1784	-0.00847957	-0.024483	0.0130599		1784	7.38534	-49.3426	0.348727
1785	-0.00843088	-0.0244807	0.0130186		1785	7.4662	-49.5358	0.326818
1786	-0.00837913	-0.0244702	0.012978		1786	7.53961	-49.6944	0.305864
1787	-0.0083223	-0.0244642	0.0129374		1787	7.7547	-49.1617	0.270558
1788	-0.00825912	-0.0244682	0.0128859		1788	7.8877	-49.9557	0.258885
1789	-0.00819389	-0.0244824	0.0128342		1789	8.03423	-51.6167	0.267542
1790	-0.00812669	-0.0245004	0.0127767		1790	8.17749	-52.5303	0.252477
1791	-0.00804656	-0.0245002	0.0127099		1791	8.39966	-52.1841	0.234209
1792	-0.00798404	-0.024515	0.0126499		1792	8.49115	-53.7965	0.220142
1793	-0.0079227	-0.0245321	0.0125838		1793	8.52085	-54.9337	0.20677
1794	-0.00785018	-0.0245269	0.0125146		1794	8.65449	-54.4077	0.181877
1795	-0.00778736	-0.0245322	0.0124515		1795	8.64404	-55.9374	0.159858
1796	-0.00770993	-0.0245306	0.0123832		1796	8.73656	-56.3525	0.162233
1797	-0.00762485	-0.024517	0.0123129		1797	8.93405	-55.9371	0.130581
1798	-0.0075437	-0.0245203	0.0122455		1798	9.15415	-57.1596	0.105869
1799	-0.00745625	-0.0245333	0.0121749		1799	9.44851	-58.7003	0.115099
1800	-0.00736933	-0.0245447	0.012103		1800	9.7354	-59.8542	0.105558
1801	-0.00728572	-0.0245415	0.0120377		1801	10.0562	-59.9801	0.0990885
1802	-0.00720427	-0.024524	0.0119787		1802	10.4184	-59.0865	0.0963308
1803	-0.00713373	-0.0244989	0.0119235		1803	10.8029	-55.8282	0.117202
1804	-0.00706073	-0.0244864	0.0118639		1804	11.0733	-55.5091	0.109486
1805	-0.00698999	-0.0244774	0.0117967		1805	11.0715	-57.7663	0.0806154
1806	-0.00691379	-0.0244592	0.0117349		1806	11.2332	-58.4167	0.0635465
1807	-0.00683681	-0.0244558	0.0116762		1807	11.4641	-60.6937	0.0355897
1808	-0.00675855	-0.0244235	0.0116135		1808	11.6439	-59.9269	-0.0027285
1809	-0.00668434	-0.0243906	0.0115566		1809	11.7962	-59.8839	-0.00710673
1810	-0.0066084	-0.0243632	0.0115018		1810	12.165	-58.228	0.0157748
1811	-0.00654081	-0.0243395	0.0114464		1811	12.3708	-57.7839	0.0225998
1812	-0.00648345	-0.024331	0.0113896		1812	12.502	-58.9402	0.0430855
1813	-0.00642435	-0.0243087	0.011338		1813	12.6548	-58.7603	0.0460353
1814	-0.00637351	-0.0242814	0.0112909		1814	12.6869	-58.5437	0.0195302
1815	-0.00631248	-0.0242519	0.0112419		1815	12.9088	-57.0715	0.0275111
1816	-0.00624282	-0.0242102	0.0111937		1816	13.2509	-54.6498	0.0614988
1817	-0.00618245	-0.0241796	0.0111476		1817	13.5779	-51.1868	0.0723312
1818	-0.00612124	-0.0241624	0.011105		1818	14.0194	-48.9988	0.0888004
1819	-0.00606167	-0.0241299	0.0110568		1819	14.2113	-46.5582	0.113754
1820	-0.00601974	-0.0241037	0.0110174		1820	14.3285	-43.5633	0.115944
1821	-0.00600698	-0.024086	0.0109873		1821	14.1883	-40.8406	0.0839279
1822	-0.00596637	-0.0240606	0.0109515		1822	14.2804	-37.8285	0.0829977
1823	-0.00592243	-0.0240288	0.0109157		1823	14.3655	-33.7869	0.0877356
1824	-0.00587914	-0.0240018	0.0108815		1824	14.4943	-30.4313	0.0950213
1825	-0.00582503	-0.0239794	0.0108472		1825	14.6983	-27.5873	0.129732
1826	-0.00577228	-0.0239473	0.0108122		1826	14.9307	-24.3283	0.130245
1827	-0.00572429	-0.0239078	0.0107776		1827	15.128	-20.6689	0.110216
1828	-0.00567617	-0.0238727	0.0107444		1828	15.4002	-17.2794	0.0987561
1829	-0.00561711	-0.0238379	0.0107096		1829	15.7815	-14.147	0.0794441
1830	-0.00554309	-0.0237915	0.0106703		1830	16.3418	-10.61	0.0388936
1831	-0.00548365	-0.023766	0.0106373		1831	16.7114	-8.69947	0.0105423
1832	-0.00541693	-0.0237524	0.0106058		1832	17.1616	-7.79574	-0.0107312
1833	-0.0053678	-0.0237371	0.0105765		1833	17.4384	-6.55959	-0.0360592
1834	-0.00533925	-0.023733	0.0105513		1834	17.4076	-6.92475	-0.0670345
1835	-0.00529697	-0.0237238	0.0105244		1835	17.6532	-5.77954	-0.0957369
1836	-0.00524844	-0.0237122	0.0104935		1836	18.0063	-3.63134	-0.104042
1837	-0.00521384	-0.0237023	0.0104712		1837	18.2943	-1.74265	-0.14158
1838	-0.00518386	-0.0236936	0.0104533		1838	18.6096	0.290245	-0.191057
1839	-0.00514581	-0.023685	0.010437		1839	19.1305	3.08684	-0.25346
1840	-0.00513192	-0.0236813	0.0104286		1840	19.3476	4.48356	-0.312639
1841	-0.00514241	-0.0236839	0.0104286		1841	19.3695	5.06005	-0.393801
1842	-0.00514629	-0.0236837	0.0104341		1842	19.4839	5.94746	-0.448105
1843	-0.00515673	-0.0236951	0.0104482		1843	19.4944	5.6648	-0.477033
1844	-0.00517015	-0.0236876	0.0104621		1844	19.5993	6.86239	-0.531734
1845	-0.00518862	-0.0236682	0.0104841		1845	19.7503	9.49804	-0.56837
1846	-0.00520933	-0.0236518	0.0105061		1846	19.9096	11.0287	-0.643158
1847	-0.00523395	-0.02362	0.0105277		1847	20.1139	12.836	-0.780368
1848	-0.00526319	-0.0236013	0.0105542		1848	20.299	14.1487	-0.87119
1849	-0.00529627	-0.0235882	0.0105846		1849	20.4877	14.9942	-0.952548
1850	-0.00533406	-0.0235927	0.0106217		1850	20.6805	13.958	-1.03626
1851	-0.00537279	-0.023571	0.0106571		1851	20.8946	15.667	-1.11014
1852	-0.00541379	-0.0235473	0.0106942		1852	21.1479	18.5242	-1.14485
1853	-0.00546064	-0.0235146	0.0107336		1853	21.3241	20.9767	-1.21261
1854	-0.00550779	-0.0234645	0.0107778		1854	21.467	24.7605	-1.30015
1855	-0.00556572	-0.0234191	0.01082		1855	21.6363	27.6316	-1.37931
1856	-0.00564088	-0.0233807	0.0108666		1856	21.6664	29.003	-1.46648
1857	-0.00570699	-0.0233291	0.0109102		1857	21.8813	31.7937	-1.54157
1858	-0.00577278	-0.0232694	0.0109519		1858	22.1805	35.158	-1.61282
1859	-0.00584268	-0.0232053	0.0109924		1859	22.6029	38.8304	-1.68908
1860	-0.00590405	-0.0231186	0.0110238		1860	22.9422	43.8936	-1.74607
1861	-0.00595659	-0.0230119	0.0110522		1861	23.3692	51.2794	-1.79468
1862	-0.00600886	-0.0229034	0.0110666		1862	23.6975	56.2009	-1.8389
1863	-0.0060657	-0.0227878	0.0110773		1863	23.9075	60.7939	-1.86952
1864	-0.00609724	-0.0226391	0.0110541		1864	24.185	66.3274	-1.92157
1865	-0.0061266	-0.0224786	0.0110242		1865	24.4794	70.9309	-1.99082
1866	-0.00612074	-0.0222853	0.0109428		1866	24.7087	76.6938	-2.05324
1867	-0.0060985	-0.022069	0.0108349		1867	24.9586	83.705	-2.10417
1868	-0.00604423	-0.0218109	0.0106785		1868	25.0848	90.9143	-2.18766
1869	-0.00596654	-0.0215243	0.0104846		1869	25.131	98.1413	-2.28022
1870	-0.00586609	-0.0212209	0.0102609		1870	25.1856	105.221	-2.36008
1871	-0.00575829	-0.0208869	0.0099968		1871	24.9098	110.892	-2.46691
1872	-0.00564207	-0.0205271	0.00970722		1872	24.5085	116.278	-2.59129
1873	-0.00551723	-0.0201594	0.00939133		1873	23.9625	120.012	-2.69812
1874	-0.0054007	-0.0197999	0.00905969		1874	23.1691	121.128	-2.79743
1875	-0.00526356	-0.0194074	0.00870579		1875	22.4686	122.677	-2.86709
1876	-0.00511995	-0.019001	0.00833348		1876	21.7617	124.576	-2.92192
1877	-0.00496849	-0.0185856	0.00795523		1877	21.0446	124.085	-2.94757
1878	-0.00480888	-0.0181549	0.00755916		1878	20.3448	122.542	-2.93821
1879	-0.00463594	-0.017709	0.00715601		1879	19.6345	120.125	-2.9216
1880	-0.00444788	-0.0172445	0.00673863		1880	18.9126	116.86	-2.89541
1881	-0.00424137	-0.0167604	0.00629822		1881	18.1272	112.019	-2.86677
1882	-0.00401998	-0.0162499	0.00585487		1882	17.453	108.631	-2.82392
1883	-0.00376083	-0.0156879	0.00537284		1883	16.827	106.457	-2.79298
1884	-0.00351532	-0.015143	0.00491142		1884	16.077	102.311	-2.72463
1885	-0.00324537	-0.0145573	0.00442691		1885	15.293	98.2693	-2.63305
1886	-0.00298927	-0.0140024	0.00396491		1886	14.4906	93.0821	-2.54577
1887	-0.00272222	-0.013437	0.00348989		1887	13.5619	86.3094	-2.43466
1888	-0.00247245	-0.0128944	0.00304421		1888	12.6202	79.649	-2.33993
1889	-0.00222649	-0.012356	0.00260694		1889	11.6271	73.0796	-2.25867
1890	-0.00197929	-0.0118328	0.00218099		1890	10.6994	65.2966	-2.17551
1891	-0.00175593	-0.0113382	0.00179157		1891	9.6692	56.881	-2.07671
1892	-0.00154093	-0.0108573	0.00142101		1892	8.64871	48.1529	-1.97073
1893	-0.0013423	-0.0104048	0.00108404		1893	7.77665	40.264	-1.86497
1894	-0.00115395	-0.00997053	0.000776412		1894	7.05312	32.5645	-1.74005
1895	-0.000984856	-0.00957068	0.000493677		1895	6.2432	24.8709	-1.63732
1896	-0.000830913	-0.00919694	0.000237853		1896	5.43616	17.4826	-1.54887
1897	-0.000690506	-0.00884674	5.39509e-06		1897	4.70317	10.3642	-1.45672
1898	-0.000572199	-0.00853465	-0.000196472		1898	3.89162	2.30984	-1.35619
1899	-0.000458846	-0.00823535	-0.000381855		1899	3.23886	-4.20139	-1.27793
1900	-0.000357977	-0.00795658	-0.00053953		1900	2.75271	-9.32182	-1.21347
1901	-0.00026704	-0.00770069	-0.000680568		1901	2.29034	-15.0159	-1.14191
1902	-0.000186681	-0.00746543	-0.000805045		1902	1.85384	-19.3823	-1.0908
1903	-0.000116792	-0.00725713	-0.000908936		1903	1.49248	-22.8095	-1.05293
1904	-6.03975e-05	-0.00707062	-0.00100244		1904	1.07363	-27.1184	-1.01807
1905	-2.13402e-05	-0.00691212	-0.00107784		1905	0.618284	-31.9792	-0.995917
1906	1.645e-05	-0.00676625	-0.0011442		1906	0.267546	-35.2783	-0.961704
1907	4.47545e-05	-0.00664867	-0.00119531		1907	-0.0456747	-38.065	-0.930973
1908	6.41658e-05	-0.00653808	-0.00123843		1908	-0.371116	-41.1598	-0.89895
1909	7.57158e-05	-0.00644633	-0.00126601		1909	-0.591925	-42.9441	-0.837419
1910	8.17206e-05	-0.00636093	-0.00129162		1910	-0.877607	-45.4598	-0.81478
1911	7.50856e-05	-0.00628983	-0.00130938		1911	-1.28666	-49.3574	-0.814161
1912	6.66996e-05	-0.00622106	-0.00132092		1912	-1.56224	-52.1947	-0.827559
1913	6.45192e-05	-0.00616163	-0.00132845		1913	-1.65514	-53.1496	-0.833158
1914	5.77729e-05	-0.00610909	-0.00133439		1914	-1.85602	-53.6319	-0.847702
1915	4.38508e-05	-0.00606668	-0.00133437		1915	-2.06094	-54.6374	-0.846433
1916	2.51641e-05	-0.0060341	-0.00132686		1916	-2.21639	-54.5573	-0.829008
1917	7.44471e-06	-0.00600865	-0.00132044		1917	-2.37051	-55.6835	-0.813362
1918	-1.96676e-05	-0.00599466	-0.00130971		1918	-2.63773	-58.3044	-0.789826
1919	-4.0073e-05	-0.00598067	-0.00130005		1919	-2.76397	-59.5272	-0.776942
1920	-5.05189e-05	-0.00597786	-0.00129062		1920	-2.69287	-60.7006	-0.750867
1921	-7.10224e-05	-0.00596809	-0.00127865		1921	-2.75821	-60.9124	-0.745639
1922	-9.34533e-05	-0.00594921	-0.00126676		1922	-2.82747	-59.3637	-0.756827
1923	-0.000122558	-0.00594919	-0.00125187		1923	-2.987	-59.6944	-0.780233
1924	-0.000154956	-0.0059512	-0.00123019		1924	-3.12445	-59.5163	-0.794044
1925	-0.000193379	-0.00595059	-0.00120691		1925	-3.26276	-58.0417	-0.808376
1926	-0.000228376	-0.00596437	-0.00118385		1926	-3.36198	-57.7044	-0.810936
1927	-0.000262134	-0.00599132	-0.00115877		1927	-3.39397	-57.6692	-0.802704
1928	-0.000302079	-0.00601808	-0.0011313		1928	-3.50528	-57.8884	-0.793915
1929	-0.000345918	-0.00605505	-0.00110282		1929	-3.65739	-58.9783	-0.766718
1930	-0.000386813	-0.00608762	-0.00107299		1930	-3.7524	-59.2328	-0.765248
1931	-0.000432884	-0.0061242	-0.00103733		1931	-3.86179	-59.9098	-0.773085
1932	-0.000473886	-0.00615839	-0.00100568		1932	-3.93406	-59.5914	-0.781027
1933	-0.000507374	-0.00618619	-0.000976544		1933	-3.91942	-57.9142	-0.803571
1934	-0.000546807	-0.00621962	-0.00094785		1934	-4.00602	-56.9412	-0.828184
1935	-0.000589677	-0.00626271	-0.000914756		1935	-4.07027	-56.4404	-0.842114
1936	-0.000634213	-0.00631242	-0.000877635		1936	-4.05207	-55.0048	-0.839055
1937	-0.000681309	-0.00636932	-0.000836583		1937	-4.03467	-54.0269	-0.829252
1938	-0.00072902	-0.00642042	-0.000794922		1938	-4.04442	-52.7179	-0.82617
1939	-0.000780477	-0.00647696	-0.000753304		1939	-4.10515	-52.2769	-0.826199
1940	-0.000835872	-0.00653485	-0.000712614		1940	-4.2731	-52.6103	-0.822092
1941	-0.000889125	-0.0065969	-0.00066929		1941	-4.33962	-52.1806	-0.825446
1942	-0.000942707	-0.00666315	-0.000625358		1942	-4.37579	-52.3325	-0.844142
1943	-0.000999312	-0.00673114	-0.000577695		1943	-4.40548	-51.6455	-0.848735
1944	-0.00105396	-0.00680246	-0.000528379		1944	-4.37756	-50.1087	-0.844058
1945	-0.00111279	-0.0068703	-0.000476287		1945	-4.3452	-47.7622	-0.85097
1946	-0.00118031	-0.00694926	-0.000418368		1946	-4.38411	-46.8707	-0.851117
1947	-0.00125042	-0.00703362	-0.000362132		1947	-4.57208	-46.9225	-0.852516
1948	-0.00132315	-0.0071135	-0.000304364		1948	-4.77684	-46.4525	-0.861672
1949	-0.00140041	-0.00720011	-0.000241168		1949	-4.92622	-46.5211	-0.853407
1950	-0.00147414	-0.00728895	-0.000179955		1950	-5.06668	-46.3589	-0.858102
1951	-0.00154302	-0.00737848	-0.000117991		1951	-5.14041	-45.6129	-0.86047
1952	-0.00161298	-0.00746367	-5.31808e-05		1952	-5.14802	-44.3676	-0.857369
1953	-0.00167799	-0.00754633	1.14314e-05		1953	-5.06302	-42.2895	-0.859516
1954	-0.00174881	-0.00763654	8.13533e-05		1954	-5.00778	-41.1161	-0.854335
1955	-0.0018186	-0.00772164	0.000156861		1955	-4.82558	-39.9087	-0.836631
1956	-0.00189614	-0.00781446	0.00023102		1956	-4.78202	-38.2603	-0.82553
1957	-0.00198068	-0.00791766	0.000307022		1957	-4.83706	-36.7788	-0.815764
1958	-0.00206357	-0.00802546	0.000385465		1958	-4.80837	-35.9853	-0.795148
1959	-0.00214975	-0.0081254	0.000463103		1959	-4.82078	-33.6814	-0.799113
1960	-0.00224344	-0.00823212	0.000544854		1960	-4.93029	-31.6315	-0.796772
1961	-0.00233698	-0.00834244	0.000628944		1961	-5.00424	-31.1724	-0.799069
1962	-0.00243255	-0.00845464	0.000716164		1962	-5.09428	-30.6331	-0.818929
1963	-0.0025294	-0.00856796	0.000803813		1963	-5.19281	-29.869	-0.828749
1964	-0.00263007	-0.00868609	0.000890458		1964	-5.38595	-29.9087	-0.838962
1965	-0.00272862	-0.00879741	0.000982765		1965	-5.44719	-28.6432	-0.846014
1966	-0.00282418	-0.00890483	0.00107784		1966	-5.41208	-26.1307	-0.848628
1967	-0.00292556	-0.00901885	0.00117472		1967	-5.44112	-24.5823	-0.852628
1968	-0.00302894	-0.0091308	0.00127465		1968	-5.45489	-22.693	-0.858574
1969	-0.00313459	-0.009248	0.00137949		1969	-5.43012	-21.0919	-0.851685
1970	-0.00324062	-0.00937356	0.00148122		1970	-5.47494	-21.0212	-0.854906
1971	-0.00335544	-0.0094973	0.00158771		1971	-5.65897	-20.5898	-0.865714
1972	-0.00347192	-0.00963037	0.0016975		1972	-5.79002	-20.2804	-0.8649
1973	-0.00358611	-0.00976723	0.00180724		1973	-5.86617	-20.2527	-0.856594
1974	-0.00370902	-0.00989989	0.00191981		1974	-6.06958	-19.3554	-0.855915
1975	-0.00383071	-0.0100345	0.00203661		1975	-6.14008	-18.0755	-0.847905
1976	-0.00395548	-0.0101651	0.00215557		1976	-6.22444	-16.3897	-0.849737
1977	-0.00408453	-0.0102865	0.00227668		1977	-6.32104	-13.5265	-0.869963
1978	-0.00421188	-0.0104154	0.00239922		1978	-6.43855	-11.8768	-0.876495
1979	-0.00434199	-0.0105444	0.00252524		1979	-6.56871	-10.3212	-0.880894
1980	-0.00446955	-0.0106772	0.00265169		1980	-6.62847	-8.72477	-0.882466
1981	-0.00459325	-0.010813	0.00277732		1981	-6.67278	-7.8412	-0.881451
1982	-0.00471965	-0.0109509	0.00290945		1982	-6.69418	-6.64588	-0.866168
1983	-0.00485113	-0.0110923	0.00304334		1983	-6.6578	-4.23834	-0.857999
1984	-0.00498318	-0.0112375	0.00317755		1984	-6.59823	-2.72383	-0.853008
1985	-0.00512119	-0.01138	0.00331569		1985	-6.59986	-0.694883	-0.849738
1986	-0.00526273	-0.0115223	0.00345158		1986	-6.6913	1.45118	-0.862447
1987	-0.0054038	-0.0116677	0.00359017		1987	-6.7959	2.5906	-0.873488
1988	-0.00555044	-0.0118233	0.00373854		1988	-6.89859	3.44642	-0.858143
1989	-0.00569456	-0.0119727	0.00388433		1989	-7.00644	4.3371	-0.837369
1990	-0.00583774	-0.0121232	0.00403288		1990	-7.11101	4.70523	-0.786528
1991	-0.00598403	-0.0122729	0.0041818		1991	-7.23793	5.37046	-0.765228
1992	-0.00613108	-0.0124167	0.00432938		1992	-7.41884	5.85252	-0.745675
1993	-0.00627645	-0.012561	0.00447661		1993	-7.5448	7.1258	-0.747985
1994	-0.00642265	-0.0127058	0.00462386		1994	-7.67412	8.75991	-0.777298
1995	-0.00657386	-0.0128606	0.00477656		1995	-7.80151	10.1034	-0.803738
1996	-0.00671915	-0.0129988	0.00492437		1996	-7.88735	12.8472	-0.82638
1997	-0.00687173	-0.0131444	0.00508385		1997	-7.91729	15.0552	-0.816656
1998	-0.00702589	-0.0132945	0.00524747		1998	-7.86742	16.638	-0.793933
1999	-0.007176	-0.0134432	0.00540648		1999	-7.85048	18.1502	-0.76753
2000	-0.0073273	-0.0136076	0.00556907		2000	-7.85179	17.5065	-0.736471
2001	-0.00747623	-0.0137645	0.00572827		2001	-7.84535	17.8217	-0.717641
2002	-0.00762718	-0.0139128	0.00588856		2002	-7.87671	18.7968	-0.711572
2003	-0.00778063	-0.0140531	0.00604865		2003	-8.02357	19.9237	-0.723044
2004	-0.00793223	-0.0142001	0.00620912		2004	-8.08971	20.6029	-0.724852
2005	-0.00808408	-0.0143404	0.00636892		2005	-8.13737	22.249	-0.739264
2006	-0.00823421	-0.0144871	0.00653231		2006	-8.11088	22.8268	-0.738495
2007	-0.0083808	-0.0146391	0.00669412		2007	-8.13606	22.3931	-0.713278
2008	-0.00853219	-0.014783	0.00685445		2008	-8.21455	23.3946	-0.707672
2009	-0.00868781	-0.0149294	0.00702059		2009	-8.31218	23.903	-0.686313
2010	-0.0088394	-0.0150687	0.00718186		2010	-8.4758	24.9345	-0.668053
2011	-0.00899661	-0.0152052	0.00734312		2011	-8.60562	26.807	-0.68744
2012	-0.00914953	-0.0153467	0.00750961		2012	-8.59008	27.2879	-0.677152
2013	-0.00929543	-0.0154777	0.00767178		2013	-8.59651	28.0448	-0.665876
2014	-0.00945186	-0.0156131	0.0078396		2014	-8.65063	29.5096	-0.679068
2015	-0.00961185	-0.0157667	0.00801271		2015	-8.7112	29.1062	-0.661366
2016	-0.00977089	-0.0159168	0.00818166		2016	-8.91386	28.2864	-0.638509
2017	-0.00992698	-0.0160552	0.00834763		2017	-9.07927	28.5395	-0.630336
2018	-0.0100818	-0.0161835	0.00850992		2018	-9.25349	29.4343	-0.63648
2019	-0.0102379	-0.0163212	0.0086749		2019	-9.41938	29.5672	-0.62282
2020	-0.0103923	-0.0164549	0.00883795		2020	-9.6109	29.7025	-0.601013
2021	-0.0105459	-0.0165843	0.00900142		2021	-9.75618	30.8735	-0.599464
2022	-0.0107007	-0.0167238	0.0091661		2022	-9.88719	31.2016	-0.59008
2023	-0.0108562	-0.0168688	0.00933678		2023	-9.93839	31.2117	-0.562868
2024	-0.0110075	-0.0170018	0.00950459		2024	-9.93024	32.1615	-0.537691
2025	-0.0111524	-0.0171293	0.00966591		2025	-9.92984	33.166	-0.516313
2026	-0.0113016	-0.0172623	0.00983133		2026	-9.98994	33.0713	-0.483682
2027	-0.0114494	-0.0173936	0.0099948		2027	-10.0656	33.1888	-0.461575
2028	-0.0115957	-0.0175195	0.0101533		2028	-10.1712	33.9458	-0.462963
2029	-0.0117483	-0.01765	0.010315		2029	-10.3071	34.3108	-0.448788
2030	-0.0119001	-0.0177815	0.0104767		2030	-10.4398	34.4161	-0.427609
2031	-0.012053	-0.0179174	0.0106369		2031	-10.5612	34.3296	-0.399123
2032	-0.0122099	-0.0180485	0.0108001		2032	-10.7235	34.6969	-0.368221
2033	-0.0123711	-0.0181792	0.0109651		2033	-10.9406	35.049	-0.325556
2034	-0.0125265	-0.0183064	0.0111319		2034	-11.082	35.0496	-0.286903
2035	-0.012684	-0.0184335	0.0112978		2035	-11.2304	35.4741	-0.264165
2036	-0.0128385	-0.018551	0.0114591		2036	-11.406	36.6982	-0.26239
2037	-0.0129843	-0.0186748	0.0116172		2037	-11.5099	36.6107	-0.255637
2038	-0.0131342	-0.0188033	0.0117714		2038	-11.7078	35.8393	-0.258041
2039	-0.0132907	-0.0189283	0.0119265		2039	-11.9683	35.7431	-0.239668
2040	-0.0134456	-0.0190559	0.0120867		2040	-12.1239	35.7715	-0.194745
2041	-0.013601	-0.0191787	0.0122454		2041	-12.3735	35.3056	-0.175892
2042	-0.0137611	-0.0193073	0.0124049		2042	-12.7221	34.3297	-0.150524
2043	-0.0139196	-0.0194401	0.0125637		2043	-13.0315	33.1087	-0.12644
2044	-0.014067	-0.0195635	0.0127159		2044	-13.2853	31.5668	-0.118608
2045	-0.0142149	-0.0196826	0.0128727		2045	-13.459	31.0409	-0.087776
2046	-0.0143605	-0.0197983	0.0130305		2046	-13.5596	30.9365	-0.0343563
2047	-0.0145064	-0.0199104	0.013191		2047	-13.5941	31.8403	0.0145675
2048	-0.0146497	-0.0200184	0.0133471		2048	-13.6611	32.697	0.0481075
2049	-0.014801	-0.0201308	0.0135066		2049	-13.811	33.1876	0.0783217
2050	-0.014951	-0.0202471	0.0136639		2050	-13.979	32.5859	0.0842505
2051	-0.0150976	-0.0203558	0.0138135		2051	-14.2028	31.6908	0.0938126
2052	-0.0152463	-0.0204615	0.0139688		2052	-14.4758	31.0124	0.112379
2053	-0.0153921	-0.0205708	0.0141268		2053	-14.6713	29.4778	0.146047
2054	-0.0155423	-0.020681	0.0142856		2054	-14.9794	27.6113	0.205231
2055	-0.0156854	-0.0207911	0.0144455		2055	-15.2432	26.8011	0.256906
2056	-0.0158192	-0.0209026	0.0145999		2056	-15.3829	24.6831	0.293236
2057	-0.0159487	-0.0210033	0.0147535		2057	-15.541	22.5498	0.334535
2058	-0.0160723	-0.0210939	0.0149058		2058	-15.5972	22.8705	0.375499
2059	-0.0162016	-0.0211811	0.0150597		2059	-15.6968	22.5871	0.40803
2060	-0.0163274	-0.0212673	0.0152166		2060	-15.7391	22.6697	0.457888
2061	-0.0164531	-0.0213464	0.0153795		2061	-15.7218	23.5892	0.525953
2062	-0.0165751	-0.0214265	0.0155381		2062	-15.69	25.7397	0.597055
2063	-0.01669	-0.0215064	0.015693		2063	-15.69	25.9363	0.651105
2064	-0.0167948	-0.0215893	0.0158455		2064	-15.5734	25.1401	0.709783
2065	-0.0169005	-0.0216646	0.0159932		2065	-15.5812	25.6113	0.752311
2066	-0.0170151	-0.02174	0.016146		2066	-15.6747	26.4886	0.780643
2067	-0.0171388	-0.0218256	0.016304		2067	-15.753	26.6106	0.829716
2068	-0.0172634	-0.0218989	0.0164596		2068	-15.9076	27.5922	0.876493
2069	-0.017381	-0.0219713	0.0166135		2069	-15.9796	28.2235	0.924484
2070	-0.0174865	-0.0220441	0.0167614		2070	-15.9287	27.5873	0.973458
2071	-0.0175921	-0.0221094	0.0169073		2071	-15.9922	27.584	1.01071
2072	-0.0177021	-0.0221851	0.0170572		2072	-16.0482	27.6611	1.06925
2073	-0.0178113	-0.0222638	0.0172061		2073	-16.0782	27.3746	1.13011
2074	-0.0179207	-0.0223321	0.0173563		2074	-16.1326	28.2085	1.18641
2075	-0.0180262	-0.0223986	0.0175037		2075	-16.1401	28.6761	1.25378
2076	-0.018128	-0.022463	0.0176504		2076	-16.0697	28.8529	1.33627
2077	-0.0182247	-0.0225214	0.0177891		2077	-16.0527	29.5459	1.3991
2078	-0.0183228	-0.0225737	0.017927		2078	-16.0706	31.996	1.44017
2079	-0.0184286	-0.0226408	0.0180686		2079	-16.1508	31.836	1.49708
2080	-0.0185321	-0.0227136	0.0182062		2080	-16.2606	31.7341	1.52547
2081	-0.0186267	-0.0227833	0.0183421		2081	-16.2339	32.5673	1.53473
2082	-0.0187235	-0.0228613	0.0184793		2082	-16.2082	31.393	1.5857
2083	-0.018809	-0.0229263	0.0186087		2083	-16.0935	32.087	1.63961
2084	-0.0188884	-0.0229812	0.0187393		2084	-15.8997	33.9406	1.70643
2085	-0.0189838	-0.0230446	0.0188758		2085	-15.8793	34.7947	1.78918
2086	-0.0190833	-0.0231081	0.0190076		2086	-15.9971	35.128	1.82806
2087	-0.0191863	-0.0231761	0.01914		2087	-16.13	35.8198	1.85677
2088	-0.0192936	-0.0232491	0.0192715		2088	-16.2704	36.6275	1.88301
2089	-0.0193873	-0.0233159	0.0193922		2089	-16.3869	36.7325	1.90191
2090	-0.0194676	-0.0233715	0.0195104		2090	-16.3349	37.4306	1.94837
2091	-0.019548	-0.0234287	0.0196303		2091	-16.2411	37.4946	1.97922
2092	-0.0196338	-0.0234887	0.0197482		2092	-16.2622	37.2107	2.0142
2093	-0.0197211	-0.0235494	0.0198622		2093	-16.382	35.8996	2.04646
2094	-0.0198098	-0.023609	0.019979		2094	-16.4461	35.5318	2.08758
2095	-0.0198994	-0.0236737	0.0200963		2095	-16.491	35.6671	2.12106
2096	-0.0199823	-0.0237347	0.0202081		2096	-16.5244	35.438	2.18403
2097	-0.0200565	-0.0238018	0.020321		2097	-16.3527	35.4267	2.24857
2098	-0.0201336	-0.023866	0.0204332		2098	-16.2215	35.9436	2.28987
2099	-0.0202084	-0.023918	0.0205399		2099	-16.1474	36.4863	2.32241
2100	-0.0202778	-0.0239766	0.0206433		2100	-15.9836	37.542	2.34609
2101	-0.0203391	-0.0240285	0.0207412		2101	-15.7935	38.3111	2.37574
2102	-0.0203915	-0.0240747	0.0208313		2102	-15.5618	39.3431	2.40177
2103	-0.0204473	-0.0241315	0.0209194		2103	-15.3666	40.4847	2.42731
2104	-0.0205124	-0.0241876	0.0210096		2104	-15.3614	40.4045	2.46908
2105	-0.020588	-0.0242364	0.0211007		2105	-15.5036	41.4162	2.49685
2106	-0.0206584	-0.0242902	0.0211914		2106	-15.5642	42.0715	2.53248
2107	-0.0207188	-0.0243447	0.021276		2107	-15.559	42.0094	2.56792
2108	-0.0207736	-0.0243994	0.0213589		2108	-15.5163	41.1455	2.61346
2109	-0.0208246	-0.0244569	0.0214356		2109	-15.4105	41.0675	2.6315
2110	-0.0208677	-0.0245231	0.021508		2110	-15.2323	39.8254	2.65649
2111	-0.0209114	-0.0245745	0.0215781		2111	-15.1248	39.6963	2.67236
2112	-0.0209647	-0.024623	0.0216489		2112	-15.1079	40.4057	2.66682
2113	-0.0210183	-0.0246716	0.0217193		2113	-15.1487	40.4797	2.6728
2114	-0.0210651	-0.0247068	0.0217859		2114	-15.1626	42.6094	2.6726
2115	-0.0211086	-0.0247552	0.0218438		2115	-15.1559	44.5353	2.67202
2116	-0.0211529	-0.0248109	0.0218978		2116	-15.2316	44.9956	2.68559
2117	-0.0211898	-0.0248625	0.0219548		2117	-15.1442	45.7131	2.69252
2118	-0.0212219	-0.0249187	0.0220066		2118	-14.9446	45.9779	2.6916
2119	-0.0212554	-0.0249707	0.022058		2119	-14.8101	45.5099	2.70288
2120	-0.0212866	-0.025027	0.0221111		2120	-14.6222	44.8638	2.71682
2121	-0.0213186	-0.0250905	0.0221576		2121	-14.4675	44.7163	2.7194
2122	-0.0213454	-0.025147	0.0222006		2122	-14.3422	44.6926	2.7328
2123	-0.0213675	-0.0251948	0.022241		2123	-14.2415	44.4009	2.75675
2124	-0.0213904	-0.0252388	0.0222779		2124	-14.1816	45.0176	2.76129
2125	-0.0214101	-0.0252849	0.0223111		2125	-14.0414	45.3808	2.75293
2126	-0.0214311	-0.0253351	0.0223423		2126	-13.9337	45.2306	2.75026
2127	-0.0214522	-0.0253882	0.0223709		2127	-13.8381	44.6313	2.74991
2128	-0.021478	-0.0254483	0.0223978		2128	-13.8342	44.1162	2.73551
2129	-0.0215014	-0.0255045	0.0224215		2129	-13.7417	43.4003	2.72001
2130	-0.0215254	-0.0255524	0.0224422		2130	-13.7164	43.5986	2.71546
2131	-0.0215432	-0.0255952	0.0224537		2131	-13.8163	44.2237	2.69947
2132	-0.0215603	-0.0256407	0.0224613		2132	-13.8534	44.4461	2.65172
2133	-0.0215832	-0.0256895	0.0224677		2133	-14.0076	44.178	2.59581
2134	-0.0215937	-0.0257405	0.0224678		2134	-14.1262	42.8461	2.55549
2135	-0.0216111	-0.0257983	0.0224703		2135	-14.1319	41.2491	2.5157
2136	-0.0216403	-0.0258571	0.0224756		2136	-14.2666	39.558	2.48087
2137	-0.0216667	-0.0259173	0.022477		2137	-14.3777	37.9446	2.4547
2138	-0.02169	-0.0259726	0.0224728		2138	-14.486	36.4177	2.41834
2139	-0.0217044	-0.0260259	0.0224629		2139	-14.6952	34.0207	2.37972
2140	-0.0217067	-0.0260775	0.0224482		2140	-14.7763	32.006	2.35448
2141	-0.0216954	-0.0261229	0.0224266		2141	-14.7794	30.2685	2.32322
2142	-0.0216898	-0.0261743	0.0224052		2142	-14.8361	28.4347	2.27705
2143	-0.0216934	-0.0262281	0.0223867		2143	-14.8801	27.021	2.22647
2144	-0.0216955	-0.0262757	0.022363		2144	-15.0207	25.1045	2.1696
2145	-0.0217021	-0.0263202	0.0223362		2145	-15.2622	22.9567	2.10117
2146	-0.0217078	-0.0263649	0.0223071		2146	-15.4877	19.8428	2.01572
2147	-0.0217012	-0.0263985	0.0222736		2147	-15.6451	17.6782	1.94112
2148	-0.0216867	-0.0264192	0.0222339		2148	-15.8268	17.6059	1.88251
2149	-0.0216661	-0.0264533	0.0221949		2149	-15.8182	16.5645	1.81899
2150	-0.0216463	-0.0264889	0.0221562		2150	-15.7875	16.7418	1.77441
2151	-0.0216331	-0.0265254	0.0221168		2151	-15.9206	17.2385	1.73278
2152	-0.0216239	-0.0265793	0.0220751		2152	-16.1368	14.2148	1.66723
2153	-0.0216158	-0.0266252	0.0220296		2153	-16.3682	13.0132	1.58857
2154	-0.0216058	-0.0266618	0.0219824		2154	-16.7114	11.9967	1.51251
2155	-0.0215905	-0.0266998	0.0219335		2155	-16.9477	9.13512	1.43994
2156	-0.0215735	-0.026746	0.0218801		2156	-17.0684	6.3572	1.36191
2157	-0.0215593	-0.0267941	0.0218224		2157	-17.4283	1.97251	1.28362
2158	-0.0215381	-0.0268371	0.0217639		2158	-17.6212	-2.1173	1.20951
2159	-0.0215145	-0.0268908	0.0217014		2159	-17.7507	-5.62345	1.133
2160	-0.0214876	-0.0269293	0.021637		2160	-18.0117	-8.99047	1.06497
2161	-0.0214546	-0.0269409	0.0215785		2161	-18.0275	-9.7731	0.999263
2162	-0.0214239	-0.0269534	0.0215178		2162	-18.0737	-9.45165	0.906206
2163	-0.0213916	-0.0269658	0.0214562		2163	-18.238	-10.0143	0.824279
2164	-0.0213548	-0.0269776	0.0213967		2164	-18.3546	-10.8477	0.752593
2165	-0.0213158	-0.0269849	0.0213403		2165	-18.4378	-11.0037	0.681067
2166	-0.0212699	-0.0270008	0.0212808		2166	-18.4906	-12.3219	0.621897
2167	-0.0212213	-0.0270176	0.0212203		2167	-18.5497	-14.9624	0.578588
2168	-0.0211761	-0.0270209	0.0211579		2168	-18.6246	-16.2952	0.497213
2169	-0.0211365	-0.0270323	0.021094		2169	-18.7093	-18.1446	0.390587
2170	-0.0210931	-0.02705	0.0210281		2170	-18.8289	-20.6372	0.289292
2171	-0.0210402	-0.0270449	0.0209643		2171	-18.8057	-21.1745	0.21815
2172	-0.0209876	-0.0270538	0.0209004		2172	-18.8057	-23.3032	0.156747
2173	-0.0209241	-0.0270694	0.0208324		2173	-18.8643	-26.8013	0.109001
2174	-0.0208523	-0.0270641	0.0207669		2174	-18.7703	-28.9696	0.0734938
2175	-0.0207882	-0.0270619	0.0207035		2175	-18.7371	-31.4809	-0.00453926
2176	-0.0207168	-0.0270493	0.0206422		2176	-18.6251	-33.2004	-0.0658828
2177	-0.020645	-0.0270237	0.020583		2177	-18.4587	-33.9236	-0.0917783
2178	-0.0205798	-0.027007	0.0205201		2178	-18.3678	-34.4159	-0.153096
2179	-0.0205051	-0.026996	0.020452		2179	-18.2519	-35.4675	-0.219962
2180	-0.020431	-0.0269787	0.0203859		2180	-18.2929	-36.8796	-0.285821
2181	-0.020357	-0.0269573	0.0203234		2181	-18.2509	-36.7257	-0.366603
2182	-0.0202723	-0.0269338	0.0202615		2182	-17.9701	-36.2684	-0.432813
2183	-0.0201905	-0.0269015	0.0201997		2183	-17.8143	-36.1007	-0.480204
2184	-0.0201129	-0.0268862	0.0201321		2184	-17.7533	-36.4253	-0.519059
2185	-0.0200245	-0.0268655	0.0200631		2185	-17.5247	-36.0038	-0.568381
2186	-0.0199274	-0.0268477	0.0199889		2186	-17.2014	-35.6771	-0.622824
2187	-0.0198303	-0.026807	0.0199192		2187	-16.9098	-33.8946	-0.676471
2188	-0.0197289	-0.0267781	0.0198472		2188	-16.523	-32.0295	-0.749034
2189	-0.0196183	-0.0267474	0.0197792		2189	-15.9075	-30.7791	-0.806939
2190	-0.0195208	-0.0267201	0.0197177		2190	-15.4996	-32.0751	-0.842827
2191	-0.0194265	-0.0267159	0.0196481		2191	-15.2799	-34.8692	-0.898666
2192	-0.0193289	-0.0267075	0.0195798		2192	-14.9578	-36.7292	-0.911585
2193	-0.0192402	-0.0266917	0.0195143		2193	-14.7516	-37.7786	-0.926122
2194	-0.01915	-0.0266698	0.0194467		2194	-14.5529	-37.2613	-0.960025
2195	-0.0190538	-0.0266384	0.0193805		2195	-14.195	-36.1209	-0.977741
2196	-0.0189638	-0.0266089	0.0193161		2196	-13.995	-35.663	-1.01015
2197	-0.0188765	-0.0265904	0.0192526		2197	-13.8589	-36.5964	-1.04367
2198	-0.018784	-0.0265746	0.0191879		2198	-13.4981	-36.6047	-1.08112
2199	-0.0186936	-0.0265543	0.0191316		2199	-12.9704	-34.6133	-1.10956
2200	-0.0186001	-0.0265443	0.019078		2200	-12.384	-34.1441	-1.12393
2201	-0.0185073	-0.0265299	0.0190204		2201	-11.9259	-33.8469	-1.14899
2202	-0.0184255	-0.0265121	0.018963		2202	-11.7045	-34.6272	-1.16914
2203	-0.0183446	-0.0265083	0.0189014		2203	-11.6856	-38.9417	-1.17507
2204	-0.0182705	-0.0265061	0.0188417		2204	-11.6636	-41.6692	-1.18788
2205	-0.0181979	-0.0264994	0.0187861		2205	-11.4345	-42.3532	-1.21548
2206	-0.018113	-0.0264934	0.0187293		2206	-11.0566	-43.4057	-1.24023
2207	-0.0180184	-0.0264827	0.0186649		2207	-10.5832	-42.5827	-1.27864
2208	-0.0179385	-0.026476	0.0186044		2208	-10.294	-43.1471	-1.31483
2209	-0.0178662	-0.0264715	0.0185415		2209	-10.2221	-46.1393	-1.34293
2210	-0.0177958	-0.0264637	0.0184842		2210	-10.0262	-46.5906	-1.37811
2211	-0.0177318	-0.0264537	0.0184276		2211	-9.87473	-46.1386	-1.42305
2212	-0.0176802	-0.0264565	0.0183837		2212	-9.67864	-46.1658	-1.46528
2213	-0.0176132	-0.0264527	0.0183406		2213	-9.26794	-43.719	-1.48077
2214	-0.0175378	-0.026432	0.0182947		2214	-8.80247	-40.3886	-1.5102
2215	-0.0174675	-0.0264368	0.0182514		2215	-8.40737	-40.5896	-1.52436
2216	-0.017397	-0.0264357	0.0182015		2216	-8.21766	-41.1452	-1.51771
2217	-0.0173325	-0.0264199	0.0181487		2217	-8.15047	-40.9009	-1.52214
2218	-0.0172733	-0.0264404	0.0180963		2218	-8.09613	-43.6648	-1.53629
2219	-0.0172141	-0.0264508	0.0180458		2219	-7.94848	-45.0661	-1.55767
2220	-0.01716	-0.0264479	0.0180047		2220	-7.63229	-43.5296	-1.5699
2221	-0.0171094	-0.0264596	0.0179664		2221	-7.31015	-44.5249	-1.5959
2222	-0.0170526	-0.0264576	0.0179266		2222	-6.96506	-45.2305	-1.61968
2223	-0.0169968	-0.0264592	0.0178884		2223	-6.63072	-45.8595	-1.61282
2224	-0.01694	-0.0264639	0.0178444		2224	-6.33248	-47.875	-1.62274
2225	-0.0168988	-0.0264777	0.0178015		2225	-6.24029	-49.4363	-1.62037
2226	-0.0168616	-0.0264973	0.0177657		2226	-6.1198	-51.1208	-1.6079
2227	-0.0168142	-0.0264998	0.0177304		2227	-5.80605	-51.2388	-1.61913
2228	-0.0167782	-0.0265014	0.0176952		2228	-5.53894	-48.7886	-1.63387
2229	-0.016741	-0.0264947	0.0176633		2229	-5.17322	-45.9638	-1.66424
2230	-0.0167037	-0.0264817	0.0176353		2230	-4.80806	-44.145	-1.6965
2231	-0.0166754	-0.0264808	0.0176081		2231	-4.56896	-42.368	-1.71202
2232	-0.0166614	-0.0264947	0.0175897		2232	-4.51702	-42.9253	-1.69953
2233	-0.0166587	-0.0265245	0.0175807		2233	-4.6584	-47.4232	-1.65492
2234	-0.0166535	-0.0265575	0.0175712		2234	-4.57399	-48.5304	-1.6191
2235	-0.0166527	-0.02658	0.0175581		2235	-4.51314	-48.0939	-1.61579
2236	-0.0166674	-0.0266037	0.0175445		2236	-4.56777	-46.5976	-1.63692
2237	-0.0166739	-0.0266182	0.017532		2237	-4.55448	-46.0301	-1.65562
2238	-0.0166704	-0.0266176	0.0175158		2238	-4.34898	-42.8276	-1.70709
2239	-0.0166804	-0.0266185	0.0175011		2239	-4.37237	-41.8809	-1.74045
2240	-0.0167032	-0.0266425	0.0174923		2240	-4.61213	-45.4307	-1.73686
2241	-0.0167198	-0.0266606	0.0174933		2241	-4.60785	-46.3154	-1.7097
2242	-0.0167495	-0.0266883	0.017495		2242	-4.77337	-47.7389	-1.67924
2243	-0.0167864	-0.0267289	0.0174979		2243	-5.01605	-50.3952	-1.64794
2244	-0.0168208	-0.0267587	0.01751		2244	-5.02312	-50.6306	-1.5927
2245	-0.0168647	-0.0267833	0.0175156		2245	-5.28886	-51.2354	-1.56576
2246	-0.0168988	-0.0267928	0.0175186		2246	-5.49455	-50.8977	-1.52887
2247	-0.0169328	-0.0267924	0.0175271		2247	-5.61965	-49.219	-1.47643
2248	-0.0169752	-0.026789	0.0175333		2248	-5.9243	-48.5372	-1.45528
2249	-0.0170169	-0.0267937	0.017542		2249	-6.08633	-48.7756	-1.41202
2250	-0.0170774	-0.0268046	0.0175604		2250	-6.37336	-48.9803	-1.369
2251	-0.017143	-0.0268111	0.0175819		2251	-6.71088	-48.9526	-1.31803
2252	-0.0171974	-0.0268092	0.0176007		2252	-7.04852	-48.8102	-1.24327
2253	-0.0172548	-0.0267934	0.0176253		2253	-7.47487	-47.9084	-1.1796
2254	-0.0173185	-0.0267905	0.0176489		2254	-7.94733	-48.4953	-1.13246
2255	-0.0173792	-0.0267894	0.0176627		2255	-8.55339	-49.7879	-1.12034
2256	-0.01745	-0.0267866	0.0176837		2256	-9.259	-50.5491	-1.09122
2257	-0.0175119	-0.0267914	0.017707		2257	-9.68526	-50.8744	-1.00211
2258	-0.0175411	-0.0267801	0.0177202		2258	-9.75148	-50.7232	-0.888372
2259	-0.0175812	-0.0267665	0.0177418		2259	-9.92072	-51.2383	-0.765022
2260	-0.0176278	-0.026756	0.0177656		2260	-10.0958	-52.6074	-0.671021
2261	-0.0176773	-0.0267322	0.0177849		2261	-10.442	-54.7295	-0.626467
2262	-0.0177452	-0.0267131	0.0178077		2262	-11.1014	-56.4308	-0.562953
2263	-0.0178049	-0.0266985	0.0178318		2263	-11.5658	-56.451	-0.469866
2264	-0.0178549	-0.0266799	0.0178531		2264	-11.8386	-56.1907	-0.397752
2265	-0.0178922	-0.0266643	0.0178698		2265	-11.8314	-54.705	-0.304256
2266	-0.0179268	-0.0266414	0.0178868		2266	-11.94	-53.4396	-0.238576
2267	-0.0179537	-0.0266098	0.0179023		2267	-11.9207	-51.203	-0.21736
2268	-0.0179819	-0.0265797	0.0179184		2268	-12.0696	-51.0375	-0.182142
2269	-0.018003	-0.0265436	0.0179291		2269	-12.3873	-51.8458	-0.154017
2270	-0.0180316	-0.0265085	0.0179521		2270	-12.5542	-51.5088	-0.109546
2271	-0.0180643	-0.026473	0.0179814		2271	-12.7489	-51.4847	-0.0603347
2272	-0.0180973	-0.0264488	0.0180152		2272	-12.7803	-52.8878	0.00253237
2273	-0.0181191	-0.026407	0.0180478		2273	-12.5914	-51.7574	0.0650067
2274	-0.0181446	-0.0263626	0.0180793		2274	-12.5953	-50.6854	0.132179
2275	-0.0181746	-0.0263285	0.0181043		2275	-12.788	-51.3519	0.208053
2276	-0.0181907	-0.0262752	0.0181283		2276	-12.7248	-48.3375	0.300077
2277	-0.0182058	-0.0262243	0.018148		2277	-12.7232	-45.3105	0.379861
2278	-0.0182198	-0.0261911	0.0181598		2278	-12.842	-46.0816	0.428612
2279	-0.0182234	-0.0261585	0.0181696		2279	-12.7101	-46.5519	0.465083
2280	-0.018226	-0.026121	0.018171		2280	-12.6979	-46.827	0.495327
2281	-0.0182284	-0.026098	0.018166		2281	-12.826	-48.2781	0.552099
2282	-0.0182159	-0.0260876	0.0181544		2282	-12.7223	-47.525	0.613855
2283	-0.0181972	-0.0260629	0.0181319		2283	-12.6404	-45.642	0.615527
2284	-0.0181746	-0.026045	0.0180969		2284	-12.5798	-45.1929	0.595963
2285	-0.0181518	-0.026044	0.0180581		2285	-12.4967	-45.5427	0.5546
2286	-0.0181263	-0.0260342	0.0180192		2286	-12.4455	-47.261	0.543674
2287	-0.018077	-0.0260167	0.017967		2287	-12.2111	-48.36	0.611177
2288	-0.018007	-0.0260006	0.0179045		2288	-11.8242	-48.9156	0.644971
2289	-0.0179145	-0.0259724	0.0178255		2289	-11.2694	-48.7055	0.640713
2290	-0.0178172	-0.0259117	0.0177314		2290	-10.7044	-44.1992	0.593389
2291	-0.0177348	-0.0258482	0.0176398		2291	-10.433	-40.3447	0.490133
2292	-0.0176543	-0.0258065	0.0175444		2292	-10.2947	-39.4394	0.422583
2293	-0.0175786	-0.025777	0.0174514		2293	-10.1807	-40.1483	0.393993
2294	-0.0175182	-0.0257612	0.0173719		2294	-10.1916	-42.8052	0.382416
2295	-0.0174475	-0.0257517	0.0172918		2295	-9.9564	-44.9709	0.377526
2296	-0.0173634	-0.0257243	0.017214		2296	-9.41105	-44.8057	0.375385
2297	-0.0172928	-0.0256781	0.0171385		2297	-9.14133	-43.1806	0.347915
2298	-0.017222	-0.0256383	0.0170581		2298	-8.96213	-42.4687	0.292296
2299	-0.0171396	-0.0255812	0.0169804		2299	-8.46218	-39.8228	0.266795
2300	-0.017061	-0.0255149	0.0169024		2300	-8.07155	-37.6911	0.233834
2301	-0.0169856	-0.0254447	0.0168269		2301	-7.86127	-37.7052	0.199913
2302	-0.0169071	-0.0253602	0.0167611		2302	-7.57184	-36.6243	0.199032
2303	-0.0168352	-0.0252869	0.0166991		2303	-7.3207	-35.1274	0.193084
2304	-0.0167749	-0.0252223	0.0166406		2304	-7.3731	-34.6411	0.170027
2305	-0.0167083	-0.0251452	0.016588		2305	-7.19161	-33.1543	0.180777
2306	-0.0166385	-0.0250701	0.0165445		2306	-6.7067	-29.4612	0.228212
2307	-0.016573	-0.0249893	0.0164958		2307	-6.45406	-27.3943	0.259459
2308	-0.0165136	-0.0248935	0.0164525		2308	-6.41292	-27.0551	0.323588
2309	-0.016454	-0.0248186	0.0164049		2309	-6.24648	-25.8375	0.345617
2310	-0.0163978	-0.0247561	0.0163502		2310	-6.11606	-24.0597	0.313712
2311	-0.0163327	-0.024675	0.0163053		2311	-5.81908	-22.3069	0.318346
2312	-0.016262	-0.0245978	0.016267		2312	-5.29111	-21.2261	0.330507
2313	-0.0161887	-0.0245047	0.016219		2313	-4.90976	-18.0602	0.317708
2314	-0.0161124	-0.0243843	0.0161774		2314	-4.47734	-12.1634	0.322046
2315	-0.0160293	-0.0242882	0.0161198		2315	-4.21989	-9.92541	0.314433
2316	-0.0159439	-0.0242027	0.0160481		2316	-4.18493	-8.92333	0.270667
2317	-0.0158493	-0.0241044	0.0159761		2317	-3.93577	-6.21497	0.240953
2318	-0.0157525	-0.0240181	0.0158996		2318	-3.71775	-5.09469	0.259198
2319	-0.0156617	-0.02395	0.015822		2319	-3.49098	-5.85936	0.27839
2320	-0.0155637	-0.0238517	0.0157395		2320	-3.02031	-3.21044	0.237148
2321	-0.0154586	-0.0237655	0.0156517		2321	-2.46626	-1.34274	0.203662
2322	-0.0153472	-0.0236745	0.0155668		2322	-1.88956	-0.989333	0.168447
2323	-0.0152441	-0.0235581	0.0154749		2323	-1.54881	0.853341	0.0679474
2324	-0.0151537	-0.0234727	0.0153857		2324	-1.37936	3.49157	0.00906072
2325	-0.0150609	-0.0233944	0.0152969		2325	-1.24467	5.69949	0.0115829
2326	-0.0149613	-0.0233192	0.0151889		2326	-1.29997	5.30116	-0.0137834
2327	-0.014867	-0.0232717	0.0150883		2327	-1.16393	4.47045	-0.0118635
2328	-0.0147755	-0.0232201	0.0149976		2328	-0.659535	4.42318	0.0162906
2329	-0.0146886	-0.0231544	0.0148904		2329	-0.566113	3.49776	-0.029419
2330	-0.0146144	-0.0231069	0.0147845		2330	-0.584936	3.31339	-0.101944
2331	-0.0145309	-0.0230476	0.0146787		2331	-0.404143	4.23891	-0.211097
2332	-0.0144508	-0.02298	0.0145605		2332	-0.835448	3.6119	-0.328247
2333	-0.0143666	-0.0229175	0.0144468		2333	-1.06	5.35221	-0.404363
2334	-0.0142671	-0.0228166	0.0143411		2334	-0.721576	10.4833	-0.486134
2335	-0.0141737	-0.0227304	0.0142373		2335	-0.521617	13.3402	-0.521826
2336	-0.0140695	-0.0226639	0.0141303		2336	-0.157709	15.9846	-0.543574
2337	-0.0139664	-0.0225794	0.0140229		2337	0.15981	17.2007	-0.603498
2338	-0.0138761	-0.0225228	0.0139158		2338	0.245353	14.8476	-0.647039
2339	-0.013781	-0.0224617	0.0137989		2339	0.40155	15.1212	-0.703075
2340	-0.0136882	-0.0223794	0.0136969		2340	0.75325	16.5019	-0.735023
2341	-0.0135865	-0.0223039	0.013596		2341	1.199	16.2892	-0.743978
2342	-0.01348	-0.0222473	0.0134826		2342	1.50027	14.1846	-0.776817
2343	-0.0133878	-0.0221905	0.0133853		2343	1.74911	11.7704	-0.792564
2344	-0.0132906	-0.0220969	0.0132762		2344	1.83028	9.75183	-0.858542
2345	-0.0132036	-0.0220224	0.01317		2345	1.76027	5.37809	-0.891661
2346	-0.0131224	-0.0219259	0.0130761		2346	1.77392	6.68257	-0.884422
2347	-0.0130299	-0.0218228	0.0129601		2347	1.47659	7.41833	-0.958241
2348	-0.012928	-0.0217578	0.0128528		2348	1.4164	4.95808	-1.01884
2349	-0.0128107	-0.02166	0.012755		2349	1.90387	9.08938	-1.06682
2350	-0.0127096	-0.0215827	0.0126472		2350	2.19454	9.72979	-1.14383
2351	-0.0126123	-0.0215083	0.0125527		2351	2.5127	7.93638	-1.1603
2352	-0.0125074	-0.0213899	0.0124589		2352	2.83064	12.0079	-1.11622
2353	-0.0124131	-0.0212917	0.0123495		2353	2.8319	14.9038	-1.13394
2354	-0.0123052	-0.0211894	0.0122521		2354	2.92537	15.9589	-1.16142
2355	-0.0121794	-0.0210546	0.0121533		2355	3.36253	21.316	-1.15539
2356	-0.012067	-0.0209432	0.0120401		2356	3.51905	24.7329	-1.23319
2357	-0.0119627	-0.0208447	0.0119391		2357	3.51738	23.2743	-1.29366
2358	-0.0118465	-0.0207597	0.011835		2358	3.79537	22.2104	-1.30256
2359	-0.0117408	-0.0206788	0.0117247		2359	3.80784	21.8505	-1.36567
2360	-0.0116495	-0.0205696	0.0116281		2360	3.8124	22.5409	-1.3717
2361	-0.0115529	-0.0204733	0.0115298		2361	4.16475	23.7194	-1.3763
2362	-0.0114567	-0.0203546	0.011423		2362	4.34269	28.3162	-1.46471
2363	-0.0113624	-0.0202295	0.0113189		2363	4.56144	34.8762	-1.50228
2364	-0.0112505	-0.0201299	0.0112134		2364	5.20476	39.1423	-1.52585
2365	-0.0111134	-0.0200156	0.0110998		2365	5.85593	42.3905	-1.58418
2366	-0.0109926	-0.0198999	0.0109897		2366	6.13729	44.9081	-1.61622
2367	-0.0109103	-0.0197882	0.010893		2367	5.96124	44.9237	-1.61561
2368	-0.0108192	-0.0196869	0.0107953		2368	5.93973	44.7035	-1.6376
2369	-0.0107517	-0.0195875	0.0107081		2369	5.53261	44.415	-1.68887
2370	-0.0106572	-0.0195026	0.0106045		2370	5.45503	43.0515	-1.71226
2371	-0.0105396	-0.0194565	0.0104911		2371	5.77751	37.8848	-1.71274
2372	-0.0104298	-0.0193598	0.0103841		2372	5.97793	37.7909	-1.73711
2373	-0.0103164	-0.0192501	0.0102695		2373	5.9666	38.6234	-1.74868
2374	-0.01021	-0.0191356	0.0101634		2374	6.29507	40.4618	-1.79457
2375	-0.0101181	-0.0189671	0.0100742		2375	6.81338	46.8084	-1.87426
2376	-0.0100186	-0.0188482	0.00996841		2376	7.10898	50.9791	-1.94064
2377	-0.00990359	-0.0187583	0.00985457		2377	7.76264	54.5459	-2.04263
2378	-0.00980376	-0.0186814	0.00974043		2378	7.90733	55.391	-2.06831
2379	-0.00971297	-0.0186337	0.00961244		2379	7.63497	57.3999	-2.05558
2380	-0.00961828	-0.0185634	0.00950197		2380	7.36138	53.9598	-2.05067
2381	-0.0095359	-0.0185106	0.00940207		2381	6.69514	42.8484	-1.96365
2382	-0.00944185	-0.0183957	0.00929845		2382	6.42643	41.8536	-1.99966
2383	-0.0093401	-0.0182211	0.00920356		2383	6.03686	42.1455	-2.14251
2384	-0.00923055	-0.0181066	0.00909837		2384	6.34757	43.0079	-2.17785
2385	-0.00910583	-0.0179867	0.00898326		2385	7.48726	51.258	-2.21476
2386	-0.00899425	-0.0178785	0.00887092		2386	7.88775	53.3761	-2.25489
2387	-0.00888005	-0.0178294	0.0087542		2387	8.39675	50.5837	-2.22592
2388	-0.00878281	-0.0177333	0.00865437		2388	8.60074	50.4751	-2.21399
2389	-0.0087044	-0.0175876	0.00856302		2389	8.10302	50.9486	-2.23872
2390	-0.00861082	-0.0174786	0.00846777		2390	8.21989	51.0616	-2.2542
2391	-0.00852329	-0.0173771	0.0083889		2391	8.73709	51.9421	-2.26027
2392	-0.00843186	-0.0172764	0.0082912		2392	8.73952	51.9261	-2.23016
2393	-0.0083223	-0.0172079	0.00817783		2393	8.73821	51.4154	-2.16811
2394	-0.0082327	-0.0170995	0.00807395		2394	8.64901	51.8587	-2.16237
2395	-0.00816516	-0.0169729	0.00796756		2395	8.01223	49.9563	-2.14372
2396	-0.00806668	-0.0168457	0.00785659		2396	7.98144	51.0619	-2.15483
2397	-0.00795855	-0.0166668	0.00774507		2397	8.29547	56.2887	-2.26237
2398	-0.00786721	-0.0165627	0.00763993		2398	8.35154	57.0713	-2.29062
2399	-0.00775293	-0.0165104	0.00752906		2399	8.61513	57.1946	-2.2367
2400	-0.00766377	-0.0164054	0.00743313		2400	8.71661	58.5951	-2.24762
