# Supplementary material for: High-throughput field phenotyping using hyperspectral reflectance and partial least squares regression (PLSR) reveals genetic modifications to photosynthetic capacity
Source: Remote Sens Environ. 2019 Sep 15;231:111176. doi: 10.1016/j.rse.2019.04.029 (PMC6737918; doi:10.1016/j.rse.2019.04.029)
Supplement: Supplementary file 2 — Model set 1 – Coefficients and loading. Model coefficients generated by the PLSR statistics to predict the trait of interest (Vcmax, J and N) for model build 1 (Fig. 4a & b). Model loadings indicate the relative importance of the given spectral waveband in the model builds for each trait (Fig. 4c & d). Model set 1 – Nitrogen and spectra. Here the reflectance spectra (average of 6 measurements on a single leaf) collected in 2106 with Fieldspec 4 (Analytical Spectral Devices - ASD, Boulder, CO USA) are presented alongside leaf N% collected from destructive sampling. These data were used to train the PLSR model for leaf N in Fig. 3c. Model set 1 – Raw spectra, Vcmax and Jmax. Collected reflectance spectra (average of 6 measurements on a single leaf) in 2016 with Fieldspec 4 (Analytical Spectral Devices - ASD, Boulder, CO USA) alongside modelled Vcmax and J. These data were used to train and build the PLSR models for Vcmax and J in Fig. 3a & b. Model set 2 - Coefficients and loading. Model coefficients generated by the PLSR statistics required to predict Vcmax and J for model training data in model build 2, shown in Fig. 9b. Model loadings indicate the relative importance of the given spectral waveband in this second model build (Fig. 9a). Model set 2 – Training data (75%) Raw spectra, Vcmax and Jmax. Collected reflectance spectra in 2016 and 2017 (average of 6 measurements on a single leaf) with Fieldspec 4 (Analytical Spectral Devices - ASD, Boulder, CO USA) alongside modelled Vcmax and J. These data were used to train and build the PLSR models for Vcmax and J in Fig. 8a & b. Model set 2 – Validation spectra (25%). Collected reflectance spectra in 2016 and 2017 (average of 6 measurements on a single leaf) with Fieldspec 4 (Analytical Spectral Devices - ASD, Boulder, CO USA) used to validate model build 2 in Fig. 8c & d. [file mmc2.zip › Supplementary datasets/Model set 1 - Nitrogen and Spectra.xlsx]

## Sheet: NCData2
Date	Name	NitrogenWeight	CarbonWeight	Wave_350	Wave_351	Wave_352	Wave_353	Wave_354	Wave_355	Wave_356	Wave_357	Wave_358	Wave_359	Wave_360	Wave_361	Wave_362	Wave_363	Wave_364	Wave_365	Wave_366	Wave_367	Wave_368	Wave_369	Wave_370	Wave_371	Wave_372	Wave_373	Wave_374	Wave_375	Wave_376	Wave_377	Wave_378	Wave_379	Wave_380	Wave_381	Wave_382	Wave_383	Wave_384	Wave_385	Wave_386	Wave_387	Wave_388	Wave_389	Wave_390	Wave_391	Wave_392	Wave_393	Wave_394	Wave_395
T1	Mammoth plot 1- leaf 1	4.06	40.65	0.0788027	0.0834326	0.0837233	0.0802679	0.078098	0.0777351	0.0766483	0.0744894	0.0729893	0.0715322	0.0705047	0.0699906	0.0691802	0.0701185	0.0700832	0.0667629	0.0641434	0.0671184	0.0712663	0.0679321	0.0655843	0.0638086	0.062388	0.0625455	0.0631698	0.0633102	0.0626223	0.0620968	0.0612551	0.0614332	0.0638479	0.0651566	0.0633801	0.0605725	0.0617545	0.0598537	0.0587459	0.0601811	0.0579189	0.0573984	0.0579852	0.0577649	0.0580594	0.0578295	0.056861	0.0557259
T1	Mammoth plot 1- leaf 2	4.37	41.47	0.083221	0.0874038	0.0837781	0.0759358	0.0736348	0.0775301	0.0792599	0.0769455	0.0748668	0.0723019	0.0698357	0.0686326	0.0709873	0.0721885	0.0704963	0.0661994	0.0621557	0.0640326	0.067797	0.0648576	0.0640984	0.0629892	0.0607299	0.0602372	0.0610455	0.0617289	0.0614612	0.0616477	0.0615921	0.0613369	0.0613106	0.0624362	0.0618434	0.0601911	0.0611605	0.058685	0.0572873	0.0589012	0.0566938	0.0564675	0.0572797	0.0568944	0.0570028	0.0572576	0.0572194	0.0565775
T1	Mammoth plot 1- leaf 4	4.11	41.57	0.0764905	0.0785785	0.0756834	0.0700053	0.0679529	0.0705537	0.0708525	0.0681016	0.0672547	0.0665909	0.0647991	0.06252	0.0640906	0.0647905	0.0648147	0.0648642	0.0610635	0.0608714	0.0634855	0.0630636	0.0608064	0.0590135	0.0585775	0.0583378	0.0593344	0.0597917	0.0586879	0.0585986	0.0575466	0.0569831	0.0588485	0.0592882	0.0584989	0.0575677	0.0578786	0.0561059	0.0549496	0.0555897	0.0540421	0.0542794	0.0550506	0.0543376	0.054125	0.0541098	0.0535998	0.0520243
T1	mammoth plot 2 - leaf 1	4.95	46.1	0.0876714	0.0923011	0.0895063	0.0826804	0.0806426	0.0837979	0.0853111	0.0833019	0.080659	0.0778816	0.0752176	0.0729142	0.0711212	0.0721949	0.073822	0.0729325	0.0687594	0.0687474	0.0712556	0.069689	0.0676343	0.0657322	0.0645495	0.0649213	0.065664	0.066763	0.0679571	0.0676044	0.0656745	0.0640585	0.0645969	0.0640247	0.0621596	0.0610183	0.0637722	0.0624956	0.061174	0.0620972	0.0599049	0.0599322	0.0612871	0.0616511	0.0615509	0.0617352	0.0617097	0.0604373
T1	mammoth plot 2 - leaf 3	4.42	46.77	0.0795775	0.0839211	0.0820709	0.0770525	0.0775566	0.0829122	0.0838028	0.0792007	0.075655	0.07506	0.0738514	0.071394	0.0744423	0.0765689	0.0757653	0.0722547	0.0686586	0.0689001	0.0707245	0.068915	0.0678591	0.0659299	0.0633046	0.0632085	0.0645249	0.0651167	0.0641817	0.0650253	0.0654478	0.0652332	0.0650035	0.0650015	0.0636405	0.0621192	0.0638027	0.0634154	0.0628564	0.063262	0.0616691	0.0612698	0.0613595	0.0604962	0.059615	0.0590627	0.0585971	0.0577579
T1	mammoth plot 2 - leaf 4	4.22	42.29	0.0734395	0.0810986	0.0772786	0.0701387	0.0748658	0.0787861	0.07906	0.0764448	0.0739469	0.0696498	0.0668854	0.0674352	0.0688695	0.0699646	0.0703429	0.0694347	0.0634061	0.0644673	0.0701215	0.0697379	0.0680836	0.0657381	0.063003	0.0602936	0.0604813	0.061888	0.0627189	0.0640517	0.0636971	0.0627488	0.0633394	0.0650095	0.063776	0.0608386	0.0617392	0.060366	0.0600602	0.061974	0.0597327	0.0588611	0.0588166	0.0578886	0.0579155	0.0583449	0.0581133	0.0562803
T1	Mammoth plot 3- leaf 2	4.51	42.97	0.127265	0.127795	0.123047	0.116476	0.114076	0.113584	0.110701	0.106011	0.104368	0.100879	0.0967848	0.0941394	0.0947502	0.0947829	0.0935128	0.0911705	0.0873048	0.0858377	0.0859149	0.0841844	0.0843099	0.082987	0.0799112	0.0794907	0.080344	0.0809575	0.0804509	0.0797788	0.0786415	0.0782813	0.0797605	0.0799189	0.0772448	0.0738083	0.0743586	0.0715363	0.0697653	0.0714066	0.0711996	0.0701234	0.0688174	0.0676884	0.0659332	0.0646197	0.0636819	0.062373
T1	Mammoth plot 3- leaf 3	3.97	41.97	0.138227	0.136428	0.129154	0.120285	0.116771	0.117479	0.116007	0.112011	0.110609	0.106985	0.103492	0.102057	0.101547	0.103319	0.104172	0.101019	0.0955579	0.0940378	0.0957282	0.0956747	0.0942052	0.0919375	0.0893917	0.0867904	0.0872186	0.0885617	0.0884431	0.0872958	0.085179	0.0831513	0.0824571	0.0832081	0.082653	0.0812083	0.081955	0.077852	0.0750251	0.0766252	0.0759684	0.0752633	0.0741601	0.0722125	0.0714367	0.0701941	0.0683386	0.066926
T1	Mammoth plot 3- leaf 4	4.26	42.12	0.118788	0.117079	0.111941	0.106333	0.104046	0.103321	0.100022	0.09521	0.0944744	0.0930637	0.0911751	0.0896902	0.0893192	0.0877732	0.0862165	0.085948	0.084506	0.0854283	0.0868381	0.0842565	0.0822132	0.0799552	0.0778108	0.0781808	0.0782738	0.0778848	0.0773097	0.0765205	0.074346	0.0728316	0.0742961	0.07479	0.0727334	0.0701132	0.0715298	0.069956	0.0694895	0.0717018	0.0695055	0.0689452	0.0690148	0.0673795	0.0659211	0.0643979	0.0631048	0.062692
T1	Mammoth Plot 4 - Leaf 1	4.22	40.91	0.0812445	0.0829493	0.0785809	0.0719298	0.0708154	0.0741619	0.0758817	0.0743787	0.0722817	0.0697838	0.0678444	0.0672996	0.0688332	0.0690978	0.0676415	0.0649468	0.0605453	0.0616184	0.0656003	0.0646616	0.0625466	0.059953	0.0581171	0.0592161	0.0600985	0.0612852	0.062619	0.059541	0.0578637	0.058192	0.0588989	0.0606072	0.0603842	0.0588054	0.0594655	0.0568261	0.0556751	0.0575815	0.054389	0.0532019	0.0540998	0.0548762	0.053911	0.0532373	0.0528126	0.0513163
T1	Mammoth Plot 4 - Leaf 2	4	41.14	0.0692811	0.0767815	0.0745324	0.0671452	0.0669596	0.0686138	0.0689759	0.0675079	0.065893	0.0652955	0.0635084	0.0609435	0.0642781	0.064614	0.0642594	0.0662144	0.0622137	0.0617441	0.0637049	0.0609875	0.0579942	0.0562268	0.0559187	0.0560913	0.0557034	0.0564816	0.0587787	0.0574732	0.0574837	0.0584344	0.0580105	0.0571837	0.0554633	0.0541727	0.0559689	0.0542286	0.0535019	0.0555756	0.0529808	0.0528311	0.0536355	0.0524883	0.0527386	0.0526591	0.0516327	0.0502147
T1	Mammoth Plot 4 - Leaf 4	4.05	41.27	0.0713346	0.0771722	0.0758731	0.0704132	0.0710573	0.0726232	0.0718462	0.0693439	0.0687946	0.065724	0.0626605	0.06222	0.0653994	0.0658763	0.0649147	0.0646753	0.0605578	0.0610761	0.064531	0.0633694	0.0598129	0.0580201	0.059235	0.0606555	0.060932	0.0599945	0.0586489	0.0588152	0.0584749	0.058319	0.0595726	0.0597601	0.0577387	0.0556009	0.057748	0.0560524	0.0550935	0.0571012	0.0555741	0.0542809	0.0539853	0.0542876	0.0540639	0.0536467	0.0531626	0.052659
T1	PH plot 1- leaf 2	4.89	46.1	0.0787921	0.0828575	0.0800113	0.0741053	0.0744525	0.0753213	0.0742356	0.0725666	0.0743366	0.0733432	0.0702568	0.0677308	0.0700988	0.0718474	0.0717946	0.0702101	0.0666551	0.0675912	0.0710573	0.0702259	0.0668316	0.0633364	0.0613487	0.0610694	0.0624509	0.0642209	0.0650529	0.064141	0.062631	0.0619632	0.0630048	0.0631546	0.0621207	0.0614243	0.0635914	0.0621141	0.0608298	0.0617607	0.059663	0.0593373	0.0601083	0.0599857	0.0591888	0.0584324	0.0578651	0.0572991
T1	PH plot 1- leaf 3	5.36	46.84	0.0798674	0.081303	0.0781629	0.0726669	0.0709106	0.0761622	0.0779092	0.0756043	0.0775176	0.0741242	0.0692631	0.067051	0.0682989	0.0695979	0.0695352	0.0677127	0.0640362	0.0646688	0.06707	0.0642561	0.0626885	0.0609242	0.0589783	0.0596983	0.0608842	0.0615626	0.0613741	0.060608	0.0600894	0.0603035	0.0612147	0.0613243	0.06033	0.0592327	0.0598509	0.0586062	0.0579948	0.0592586	0.0592863	0.0583263	0.0572118	0.0569116	0.0579717	0.0582776	0.0572211	0.0556188
T1	PH plot 1- leaf 4	4.34	41.9	0.0770188	0.0790576	0.0761289	0.0708391	0.0700862	0.0744034	0.075929	0.0737428	0.0731616	0.0700541	0.0672214	0.0667227	0.067419	0.0682734	0.0679804	0.0658856	0.063	0.0647427	0.0679727	0.0653574	0.0636586	0.0620053	0.0602812	0.0603085	0.0612927	0.0621635	0.0621783	0.0615181	0.0609587	0.0606441	0.0606392	0.06261	0.0634728	0.0629362	0.0633003	0.0597617	0.0579591	0.060136	0.0584501	0.0574573	0.0572152	0.0567812	0.0570679	0.0570101	0.0562311	0.0550559
T1	PH plot 2 - leaf 2	4.8	41.5	0.0957782	0.0940353	0.0912264	0.0873238	0.0847522	0.0922527	0.0926494	0.0851645	0.0839435	0.0814378	0.078665	0.0772542	0.0774521	0.0785529	0.0796004	0.0794862	0.0764063	0.0752933	0.0755653	0.073527	0.0714315	0.0696251	0.0685145	0.068842	0.0692371	0.0698953	0.0708788	0.0709683	0.0694146	0.0686936	0.0713145	0.0720269	0.070347	0.0686859	0.0710328	0.0684691	0.0662202	0.0674466	0.0665197	0.0657504	0.0657756	0.0664417	0.0665066	0.0660395	0.0652096	0.064307
T1	PH plot 2 - leaf 3	4.72	41.24	0.0933415	0.0972314	0.095072	0.0902991	0.0908046	0.091434	0.0871365	0.0811497	0.0829028	0.0813146	0.0788365	0.0781078	0.0778043	0.0783156	0.0789912	0.0787702	0.0757214	0.0756746	0.0779697	0.0780389	0.0757974	0.0727731	0.0708216	0.0718074	0.0718487	0.0714314	0.0715234	0.0716082	0.0707056	0.0697725	0.0701986	0.0708806	0.0694985	0.0678778	0.0709223	0.0692317	0.0680523	0.0702372	0.0690412	0.0676893	0.0670976	0.0671185	0.0661959	0.065251	0.0646115	0.0641586
T1	PH plot 2 - leaf 4 use thi	4.61	43.38	0.0708881	0.0709375	0.069935	0.0668656	0.06393	0.0681604	0.0704611	0.0683074	0.0657674	0.0614663	0.0574479	0.0561061	0.059653	0.063528	0.0653163	0.0639861	0.0600897	0.0597539	0.061873	0.0612155	0.0591598	0.0572554	0.0560238	0.0546133	0.0560211	0.0568748	0.0552703	0.0572765	0.0570389	0.0558555	0.0573222	0.0594621	0.0584482	0.0561438	0.0588654	0.0565946	0.0553964	0.0580953	0.0556548	0.055061	0.0554415	0.0543312	0.0531989	0.0535248	0.0543136	0.0532625
T1	PH plot 3 - leaf 1 USE THIS	4.68	42.44	0.0847818	0.0973708	0.0998024	0.0951583	0.0983798	0.0983951	0.0990613	0.100481	0.0988369	0.0964697	0.0916237	0.0862325	0.0906556	0.0923872	0.0900691	0.085874	0.0804298	0.0846928	0.0922554	0.0886599	0.0809634	0.0749503	0.0736141	0.0764354	0.0783828	0.0791792	0.0792323	0.0774295	0.0738311	0.0710963	0.0719333	0.0730256	0.0714569	0.0693183	0.0722166	0.0698457	0.0661073	0.0643213	0.0617218	0.0621644	0.063749	0.063513	0.0615213	0.0595769	0.0585891	0.0585946
T1	PH plot 3 - leaf 3	4.67	42.43	0.102997	0.110066	0.111049	0.107028	0.104057	0.105258	0.105211	0.101629	0.0959332	0.0935953	0.0918374	0.0891975	0.0891657	0.0906897	0.0922628	0.092304	0.0889672	0.0880294	0.0885331	0.0858791	0.0831206	0.0797167	0.0765461	0.0766382	0.0775107	0.0775422	0.0764948	0.0772345	0.0759864	0.0741131	0.0745613	0.0763505	0.0747202	0.0708771	0.0709	0.0685449	0.0675066	0.0689556	0.0663747	0.0639045	0.0624451	0.061599	0.0597049	0.059291	0.0596483	0.0582371
T1	PH plot 3 - leaf 4	4.6	43	0.128331	0.13115	0.125572	0.11594	0.112103	0.11354	0.114216	0.112132	0.109278	0.105325	0.104132	0.106193	0.104858	0.102137	0.100249	0.100108	0.0970519	0.0970341	0.098764	0.0968978	0.091783	0.0882083	0.086618	0.0814876	0.0841256	0.0877203	0.086094	0.0854332	0.0830772	0.0812399	0.0828748	0.0838088	0.0814011	0.0777038	0.078106	0.0740005	0.071678	0.0737141	0.0712645	0.0687359	0.0675438	0.067591	0.0663767	0.0656015	0.0648193	0.0624807
T1	PH Plot 4 - Leaf 1	3.86	41.39	0.125845	0.125967	0.121469	0.115948	0.115429	0.112893	0.109793	0.107224	0.105546	0.10349	0.100999	0.0988407	0.0989533	0.099441	0.0985652	0.0958318	0.094557	0.0956883	0.0969752	0.094814	0.0911701	0.0886423	0.0878681	0.0869067	0.0868647	0.0869443	0.0863669	0.0854764	0.0844818	0.0838141	0.0837377	0.0833602	0.0814304	0.0789994	0.0789822	0.0787106	0.0786031	0.0785131	0.075851	0.0756104	0.0758626	0.0737073	0.0720047	0.070862	0.0699274	0.0687065
T1	PH Plot 4 - Leaf 2	4.35	42.24	0.120201	0.122904	0.116525	0.1087	0.11284	0.112962	0.10869	0.103411	0.102412	0.100322	0.0973784	0.0949964	0.0951603	0.0946918	0.0932808	0.09148	0.088926	0.0894719	0.0911953	0.0891187	0.0857479	0.0830034	0.0821136	0.0834329	0.0846101	0.0843755	0.083047	0.0845151	0.0826549	0.0795267	0.0797661	0.0808735	0.0797503	0.0776286	0.0791946	0.0772423	0.0752189	0.0754799	0.0746415	0.0740051	0.073316	0.0721071	0.0709492	0.0693778	0.0676479	0.0665239
T1	PH Plot 4 - Leaf 3	3.89	43.31	0.110803	0.113717	0.111262	0.105303	0.100752	0.100041	0.0996946	0.098457	0.0975362	0.0968849	0.0951974	0.0921986	0.0895075	0.091202	0.092285	0.0880981	0.0857936	0.0859469	0.0868605	0.0857029	0.0824704	0.0803111	0.0800921	0.0793154	0.0791301	0.0796982	0.0805957	0.0806855	0.078216	0.0761734	0.0779702	0.0770659	0.0748098	0.0733532	0.0746451	0.0725287	0.0706714	0.0711392	0.0693944	0.0686147	0.0684742	0.0678331	0.0668937	0.0663517	0.0658495	0.0645217
T1	Samsum Plot 4 - leaf 2	4.72	42.23	0.118689	0.117067	0.111638	0.106368	0.105956	0.10587	0.103366	0.0991812	0.0969919	0.0952245	0.0933489	0.0916858	0.0918974	0.0918542	0.0910398	0.08917	0.0841245	0.0840418	0.0880384	0.089509	0.0864088	0.0823791	0.0799842	0.0793221	0.0797815	0.0800072	0.0793092	0.0792715	0.0771342	0.0752758	0.0769474	0.0772584	0.0758049	0.074305	0.0756994	0.0732538	0.071778	0.0735246	0.0720507	0.0708425	0.0706152	0.0707115	0.0682687	0.0672174	0.0675279	0.0665057
T1	Samsum Plot 4 - leaf 3	4.74	41.49	0.114891	0.117414	0.117394	0.113072	0.108271	0.107383	0.105947	0.103114	0.101779	0.0998184	0.0970033	0.0945844	0.0961248	0.0968296	0.096272	0.0946874	0.0886017	0.0881641	0.091421	0.089675	0.0880114	0.0854306	0.0827343	0.0836925	0.0846184	0.0854288	0.086039	0.0839834	0.0818055	0.0810406	0.0819135	0.0807081	0.0783722	0.0768652	0.0783873	0.0765738	0.0750513	0.07575	0.0738728	0.073182	0.0733845	0.0729908	0.0710137	0.0706065	0.0713961	0.0706696
T1	Samsum Plot 4 - leaf 4	4.73	41.09	0.120322	0.127735	0.123438	0.111234	0.104799	0.10701	0.110973	0.11186	0.107662	0.103103	0.0984178	0.09427	0.0937219	0.0924755	0.0919181	0.0932468	0.089923	0.0887036	0.0893395	0.0874464	0.0854534	0.0834337	0.0815708	0.0804689	0.0816932	0.0833068	0.0834194	0.0825483	0.0807894	0.0804359	0.0831958	0.0827126	0.0801431	0.0779477	0.0788542	0.0755212	0.0738949	0.0763623	0.0740327	0.0730301	0.0730492	0.0722826	0.0713989	0.0708388	0.0705801	0.0702777
T1	Samsun plot 1- leaf 2	4.78	41.17	0.0792337	0.0867559	0.0834503	0.0755297	0.0777555	0.0800525	0.0777637	0.0725814	0.0710236	0.0722454	0.072636	0.0706865	0.0694354	0.0703364	0.0716787	0.0710265	0.0667799	0.0666508	0.0690615	0.0672199	0.0654687	0.064704	0.0644793	0.063135	0.0626234	0.0627331	0.0628317	0.0626012	0.0622277	0.0620572	0.0622167	0.0613148	0.0596414	0.0586281	0.0602212	0.0590605	0.0587321	0.0608197	0.0600497	0.0585863	0.0576476	0.0577285	0.0574423	0.0573542	0.0574109	0.0572289
T1	Samsun plot 1- leaf 3	5.15	42.01	0.0817682	0.0866204	0.0865985	0.082072	0.0787133	0.0801935	0.078892	0.0749923	0.075624	0.073481	0.0703536	0.068733	0.0697236	0.0716294	0.0719845	0.0695077	0.0674628	0.0684453	0.0702865	0.0684503	0.0653838	0.0637989	0.0641123	0.0637903	0.0651627	0.0662666	0.0654573	0.0642788	0.0632462	0.0629261	0.0635081	0.0636848	0.0621941	0.0603821	0.0615356	0.0605714	0.0609936	0.0635926	0.060799	0.0599711	0.0601489	0.0588695	0.0590124	0.059412	0.0593247	0.0586005
T1	Samsun plot 1- leaf 4	5.6	45.94	0.0830605	0.0862902	0.0815645	0.0743728	0.0746823	0.0775671	0.0772326	0.0734238	0.0706987	0.0710424	0.0702212	0.0672301	0.0692039	0.0696387	0.0690727	0.0688554	0.0644787	0.06352	0.0659826	0.0669663	0.0668811	0.0641979	0.0605182	0.061318	0.0628642	0.0644062	0.0653258	0.0633539	0.0618091	0.0613983	0.0615628	0.0622492	0.0614964	0.060126	0.0612064	0.0592973	0.0585321	0.0603382	0.0574629	0.0562886	0.0569483	0.0576454	0.0575776	0.0569355	0.0560473	0.0553791
T1	Samsun plot 2 - leaf	4.6	41.16	0.0840238	0.086295	0.0830193	0.0770674	0.0749155	0.0766353	0.0767985	0.0740129	0.0708462	0.0698601	0.0689664	0.0672477	0.067402	0.0684447	0.0694552	0.0692077	0.0647259	0.064727	0.0677734	0.0667078	0.0643711	0.0629128	0.0626952	0.0619114	0.0628214	0.0644058	0.0651768	0.0644886	0.0615771	0.0592838	0.0608566	0.0631014	0.0620049	0.0592752	0.0611313	0.0594729	0.0586173	0.060551	0.0584185	0.0580234	0.0583897	0.0573707	0.0573054	0.0570302	0.0565924	0.0568644
T1	Samsun plot 2 - leaf 2	4.53	41.36	0.0834479	0.0872484	0.0856254	0.0813411	0.0826568	0.0843611	0.0816589	0.0768882	0.077813	0.0772425	0.0756361	0.0743384	0.0739662	0.072795	0.0715401	0.0706657	0.0659075	0.0669424	0.0713401	0.0701334	0.0682433	0.0655153	0.062655	0.0620376	0.0627105	0.0644905	0.0665655	0.0661369	0.0635172	0.0621463	0.0651528	0.0663562	0.0654237	0.0640059	0.0647738	0.0635175	0.0630533	0.0644306	0.0627952	0.0624034	0.0628321	0.0625669	0.0620985	0.0615357	0.0607955	0.05987
T1	Samsun plot 2 - leaf 3	4.93	40.31	0.0902138	0.0920118	0.0893837	0.0842247	0.0827089	0.0820744	0.0805339	0.07861	0.0785107	0.0760826	0.0719177	0.0680436	0.0671914	0.0700643	0.0729044	0.0718423	0.0673808	0.0680599	0.07224	0.0724735	0.0702114	0.0679773	0.0670775	0.0670053	0.0669967	0.0667101	0.0658755	0.0637457	0.063274	0.0643926	0.0656963	0.0673338	0.0657812	0.0623896	0.0625758	0.0608601	0.0611059	0.0643394	0.0630039	0.0623346	0.0625353	0.062342	0.0611327	0.0605257	0.060779	0.0611002
T1	Samsun plot 3 - leaf	4.67	42.41	0.0792037	0.0866993	0.0845125	0.0759078	0.073341	0.0780416	0.0811593	0.0799807	0.0777235	0.073671	0.0698691	0.0682892	0.0701273	0.0730451	0.0741419	0.0714437	0.0655816	0.0657244	0.0698838	0.0697536	0.0685736	0.0661587	0.0634623	0.0631642	0.0631511	0.0637628	0.0650005	0.0646145	0.063426	0.0630495	0.064573	0.0644421	0.0628724	0.0610129	0.0604978	0.0592038	0.0591971	0.060955	0.0607182	0.0593162	0.0580065	0.057779	0.0576379	0.0568772	0.0561532	0.0568552
T1	Samsun plot 3 - leaf 2	5.09	41.27	0.0837447	0.0845374	0.079441	0.0741028	0.0770794	0.0814358	0.0809064	0.0763145	0.0744528	0.0739722	0.0740322	0.0741364	0.0743169	0.0759981	0.0767392	0.0741195	0.0694999	0.0695283	0.0717694	0.0691662	0.0678056	0.0670139	0.0660027	0.0648216	0.0657153	0.0662365	0.0647052	0.0643891	0.0634579	0.0630314	0.0646404	0.0649978	0.0642129	0.063541	0.0647375	0.0626984	0.0616661	0.0633661	0.0614805	0.0613332	0.0619809	0.061191	0.0599921	0.0595057	0.0592889	0.0581683
T1	Samsun plot 3 - leaf 4	4.66	42.27	0.087769	0.0893202	0.087154	0.082309	0.0793264	0.0833537	0.0847449	0.081758	0.0803122	0.0784509	0.0770924	0.0760532	0.0719278	0.0723153	0.074825	0.075054	0.0723919	0.07361	0.0764517	0.0739583	0.0715086	0.0689965	0.0671411	0.0683901	0.0694292	0.0699386	0.070136	0.0697688	0.067936	0.0657716	0.0649979	0.0654493	0.0643865	0.0630442	0.0658375	0.063303	0.0614771	0.0636411	0.0625859	0.0634559	0.0643635	0.0625904	0.0611998	0.0611952	0.0614207	0.0598094
T1	SSu Single Plot 1- leaf 1	4.3	41.27	0.0939191	0.0979913	0.0930731	0.0838002	0.0811748	0.0846221	0.0859658	0.0837317	0.0826673	0.0822258	0.079948	0.0762524	0.0775465	0.0800604	0.0800826	0.0758035	0.0714324	0.0730195	0.076943	0.0747434	0.073216	0.0711701	0.0689335	0.0697069	0.070282	0.070048	0.0693732	0.0695003	0.0691361	0.0681174	0.0670836	0.0681469	0.0680875	0.0669595	0.0678288	0.0659298	0.0651561	0.0670315	0.0655513	0.0646535	0.0644403	0.0638506	0.0620402	0.0610829	0.0609814	0.0603684
T1	SSu Single Plot 1- leaf 2	3.94	41.22	0.0926307	0.0911206	0.0873659	0.0830456	0.0805005	0.0830572	0.0844311	0.0825972	0.0799889	0.0790682	0.0788898	0.0779781	0.0746794	0.0758328	0.0782638	0.0772217	0.0737756	0.0744678	0.0769025	0.0740165	0.0715157	0.0701629	0.0695445	0.0684539	0.0681635	0.0681343	0.0678339	0.068007	0.0667963	0.0656654	0.0668635	0.0685727	0.0678339	0.0659796	0.0677477	0.0656367	0.0643137	0.065926	0.0634373	0.0627792	0.0636065	0.0639291	0.063846	0.0629774	0.0617875	0.0612902
T1	SSu Single Plot 1- leaf 4	4.06	40.93	0.0865979	0.090311	0.0880474	0.0818506	0.0791064	0.0842232	0.0852259	0.081436	0.0824504	0.082261	0.0805006	0.0780278	0.0761725	0.0758302	0.0756925	0.074134	0.0706495	0.0703226	0.0722323	0.0718657	0.0704335	0.0684058	0.0664782	0.0655707	0.0676142	0.0695251	0.069166	0.0700761	0.0697885	0.0691723	0.0698424	0.0689645	0.0675528	0.06663	0.0668003	0.0658498	0.065402	0.0660419	0.064891	0.0651037	0.0653212	0.0636765	0.0622125	0.061452	0.061339	0.0614617
T1	SSu single plot 2 - leaf 1	3.5	42.16	0.184317	0.184539	0.182862	0.177747	0.171159	0.165416	0.161175	0.157285	0.151611	0.147678	0.143637	0.139252	0.138588	0.140796	0.142204	0.139608	0.134451	0.133524	0.134821	0.131751	0.129541	0.126647	0.123274	0.122729	0.121491	0.121101	0.122394	0.121348	0.120045	0.118806	0.117322	0.116351	0.114014	0.111254	0.111245	0.107736	0.105911	0.107739	0.105121	0.102702	0.100899	0.0991751	0.0986549	0.0985956	0.0978368	0.0953727
T1	SSu single plot 2 - leaf 3	5.43	39.77	0.178081	0.179623	0.173469	0.16314	0.158183	0.155875	0.151722	0.146835	0.146809	0.144306	0.13927	0.133764	0.130906	0.131385	0.132688	0.131668	0.126487	0.124595	0.125342	0.123275	0.119742	0.116652	0.114896	0.113969	0.114088	0.114082	0.113299	0.113397	0.111666	0.109732	0.11015	0.109567	0.106917	0.103878	0.103954	0.101883	0.101075	0.102395	0.0985919	0.0968329	0.0966883	0.0957251	0.0941012	0.0918999	0.0894886	0.0875307
T1	SSu single plot 2 - leaf 4	3.88	41.03	0.167544	0.164829	0.161293	0.155471	0.147939	0.145607	0.144211	0.141874	0.139509	0.133936	0.128005	0.124456	0.123716	0.124854	0.125675	0.124035	0.118712	0.117301	0.118794	0.117278	0.115469	0.112919	0.109746	0.107152	0.106438	0.106724	0.106626	0.104905	0.103108	0.101826	0.101193	0.101728	0.100627	0.0987646	0.0999917	0.0968179	0.093905	0.0939385	0.0915406	0.0907331	0.0898268	0.0867853	0.0856525	0.085155	0.0846818	0.0842516
T1	Ssu Single plot 3 - leaf 1	5.28	40.41	0.10644	0.107559	0.101361	0.0945745	0.0983694	0.103642	0.103233	0.0989959	0.0996946	0.0989176	0.0957278	0.0922701	0.0949717	0.0970624	0.0966313	0.0937909	0.0897046	0.0881932	0.089099	0.0894196	0.085034	0.0816371	0.0814745	0.0810061	0.0813949	0.0816274	0.0808946	0.0799722	0.0784024	0.0771337	0.0771842	0.0764214	0.075452	0.0752625	0.0766722	0.0741054	0.071397	0.0707605	0.0681887	0.0665241	0.0658465	0.0653188	0.0639632	0.062772	0.0622837	0.0625637
T1	Ssu Single plot 3 - leaf 3	4.32	41.89	0.133776	0.136589	0.131618	0.12344	0.122038	0.130794	0.130788	0.121414	0.118557	0.116193	0.112974	0.10957	0.109152	0.110607	0.110607	0.106928	0.103183	0.10412	0.106154	0.102134	0.0982901	0.0955909	0.093384	0.089826	0.0904849	0.0929134	0.0937869	0.0925258	0.0893323	0.0869815	0.0880089	0.0875069	0.0848139	0.0815851	0.0808416	0.0764733	0.0743718	0.0766946	0.0751346	0.0732407	0.0717472	0.0705162	0.0689957	0.0679925	0.066983	0.0648566
T1	Ssu Single plot 3 - leaf 4	5.43	39.96	0.140375	0.143231	0.139695	0.132648	0.132264	0.135739	0.136664	0.133648	0.129935	0.126611	0.123976	0.12216	0.121368	0.121553	0.121628	0.119999	0.113444	0.111912	0.114308	0.113218	0.110732	0.107417	0.104085	0.101913	0.100966	0.100966	0.101144	0.0999851	0.0962934	0.0935491	0.0953305	0.0940864	0.0912346	0.0886359	0.0877769	0.0852468	0.0828383	0.081515	0.0786447	0.0785491	0.0782547	0.0745814	0.0723248	0.0709214	0.0694544	0.0672396
T1	SSu Single Plot 4 - Leaf 1	3.48	38.02	0.081872	0.0825889	0.0794807	0.0755934	0.0755375	0.0768309	0.0758452	0.0732387	0.0731469	0.0725937	0.0706128	0.0681247	0.0688344	0.0710531	0.0721883	0.0703301	0.0664143	0.067547	0.0698421	0.0645179	0.0644579	0.0640466	0.0614346	0.0622879	0.0622172	0.0622565	0.0634952	0.0639573	0.0642166	0.0640646	0.0633445	0.0642054	0.0628432	0.0606	0.0632412	0.0614604	0.06034	0.0625624	0.0612802	0.0606735	0.0610203	0.0613686	0.0610238	0.0597784	0.0585167	0.0586663
T1	SSu Single Plot 4 - Leaf 2	4.31	39.78	0.0690781	0.0763452	0.0767528	0.0710234	0.0676971	0.0729671	0.0737941	0.0692433	0.0695116	0.067338	0.0651433	0.0650722	0.0658847	0.0700214	0.0726024	0.0692289	0.0648955	0.0649965	0.0671945	0.0650943	0.0623012	0.0603595	0.0599693	0.06107	0.0630104	0.0633582	0.0612371	0.0605131	0.0600282	0.0605791	0.0628295	0.0626173	0.0603707	0.0585493	0.0606633	0.0596527	0.0588478	0.0603224	0.0602906	0.0593597	0.0587981	0.0594537	0.0594659	0.0582804	0.0569435	0.057325
T1	SSu Single Plot 4 - Leaf 3	3.19	41.27	0.076007	0.0781066	0.0747048	0.0692599	0.0692784	0.0744961	0.075611	0.0718881	0.0702735	0.0682803	0.0652628	0.0628713	0.0668881	0.0701428	0.0705073	0.068058	0.063572	0.0648351	0.0683844	0.0649896	0.0613164	0.0583811	0.0569086	0.0581269	0.059309	0.0608158	0.0623994	0.0598315	0.0576124	0.0580864	0.0612893	0.0613891	0.058708	0.0563035	0.058773	0.0594099	0.0590659	0.0586944	0.0565716	0.0558533	0.0565932	0.0575683	0.0570583	0.056457	0.0559151	0.0548089
T2	Mammoth Plot1 Leaf1	6.02	48.16	0.0932072	0.0889622	0.081785	0.0753989	0.0738843	0.0787031	0.0770494	0.0707887	0.0744079	0.0743098	0.0701927	0.0657847	0.0676178	0.0771575	0.0846388	0.0811502	0.071886	0.0683298	0.0705949	0.0709309	0.068984	0.0642601	0.0602174	0.0651559	0.0698288	0.0683893	0.0611755	0.0601519	0.0646938	0.071156	0.0741046	0.0690676	0.0628856	0.0612684	0.0673039	0.0664621	0.0638593	0.0639148	0.0621964	0.0629821	0.0639484	0.0627252	0.0657657	0.0688795	0.06876	0.0641646
T2	Mammoth Plot1 Leaf3	6.05	48.62	0.0735812	0.0928465	0.0961661	0.0851866	0.077295	0.084371	0.0868596	0.082211	0.0832341	0.0827877	0.0750322	0.0634397	0.0693297	0.0756504	0.0789485	0.0793307	0.0744862	0.0767191	0.0823076	0.0790875	0.07468	0.0720185	0.0706737	0.0665877	0.0630109	0.0659901	0.0757621	0.0758536	0.0725044	0.0702047	0.0715304	0.073904	0.0699957	0.0633912	0.0668334	0.0645731	0.064942	0.0713801	0.070086	0.0689301	0.0690856	0.069783	0.0714878	0.0697974	0.0662857	0.0663517
T2	Mammoth Plot1 Leaf4	6.1	48.79	0.0718302	0.0746499	0.0672824	0.0588495	0.0639888	0.0768752	0.0812293	0.0768932	0.0765074	0.0740283	0.0671108	0.0587066	0.0613949	0.0690241	0.0730586	0.0684874	0.0664531	0.0707656	0.0752211	0.0700692	0.0673393	0.0642438	0.0608368	0.0627613	0.0660896	0.0669298	0.064506	0.0665567	0.0657063	0.0639408	0.0659636	0.0678624	0.0674968	0.066355	0.0685543	0.0637639	0.0617415	0.0663918	0.0635108	0.0619032	0.0621556	0.0624292	0.0620229	0.0606979	0.0593919	0.0597094
T2	Mammoth Plot2 Leaf1	5.88	44.36	0.0892449	0.0898108	0.0891332	0.0856614	0.0800619	0.0792555	0.0798439	0.080296	0.0812373	0.0783672	0.075818	0.075468	0.0729395	0.0745399	0.0768954	0.075463	0.0728747	0.0711187	0.0709894	0.0719888	0.0702783	0.0660126	0.0622464	0.0648219	0.0677749	0.0685408	0.0668948	0.0662305	0.0640816	0.0630357	0.0661571	0.0672062	0.0653156	0.0627963	0.0640403	0.0645022	0.0643719	0.0638582	0.0613056	0.0606948	0.0611327	0.060636	0.0598777	0.0587359	0.0578583	0.0582614
T2	Mammoth Plot2 Leaf2	5.37	42.17	0.0900134	0.096741	0.0933548	0.084755	0.0841314	0.0888899	0.0864755	0.0803375	0.0868694	0.0803532	0.0753796	0.0794835	0.0765667	0.0756303	0.0753273	0.073119	0.0733692	0.075266	0.0761937	0.0733816	0.0714507	0.0708402	0.0704598	0.0680194	0.0690154	0.070982	0.0710766	0.0708305	0.0672174	0.0644864	0.0678224	0.0697464	0.06869	0.0664906	0.0672865	0.0666881	0.0666835	0.0678792	0.0659354	0.0652412	0.0651844	0.0641598	0.0632662	0.0634695	0.0636631	0.061857
T2	Mammoth Plot2 Leaf4	5.4	43.93	0.0832503	0.0830968	0.0793582	0.0746789	0.074504	0.0784269	0.080185	0.0783967	0.0763433	0.0731604	0.0682519	0.0635844	0.0670766	0.073501	0.0763741	0.0717493	0.0662929	0.0664155	0.0695316	0.068301	0.0663317	0.0640541	0.0619908	0.0611314	0.0623	0.0631464	0.0619698	0.0605184	0.0593314	0.0591079	0.0603369	0.0630683	0.0627462	0.0603004	0.0613668	0.0590644	0.058369	0.0609445	0.0578121	0.0577355	0.058963	0.0578981	0.0579115	0.057606	0.0564035	0.0546844
T2	Mammoth Plot3 Leaf1	5.66	43.32	0.0665442	0.0671247	0.0665363	0.0652136	0.0639168	0.0641425	0.0682601	0.0729484	0.0700114	0.0655519	0.0619448	0.0613395	0.0664481	0.071654	0.0712679	0.0640978	0.064787	0.0693394	0.0712565	0.0648731	0.0600113	0.0594912	0.0618679	0.0613561	0.0615732	0.0633446	0.0662271	0.0687416	0.0683602	0.0662157	0.0652058	0.0676758	0.0668697	0.0646138	0.0701217	0.0659698	0.0635593	0.0686256	0.0667258	0.0646843	0.0642587	0.0653924	0.0672892	0.06688	0.0649259	0.0647108
T2	Mammoth Plot3 Leaf2	5.71	43.56	0.0571029	0.0706311	0.0642882	0.0486547	0.0525268	0.06458	0.0692157	0.065587	0.0643871	0.0627953	0.0626994	0.0643206	0.0632905	0.0645236	0.0669166	0.0670206	0.0587931	0.0590892	0.0663879	0.0673872	0.0611684	0.0539981	0.0507566	0.0530688	0.054819	0.0572853	0.0614378	0.0633132	0.0592881	0.0540034	0.054424	0.0577585	0.0573289	0.0554684	0.0619726	0.0607089	0.0584335	0.0600716	0.0592986	0.0598794	0.060144	0.0580997	0.0573369	0.0582987	0.0584639	0.0545852
T2	Mammoth Plot3 Leaf4	6.97	47.5	0.0526147	0.0643285	0.0600108	0.0522237	0.0647144	0.0706802	0.0698512	0.0656082	0.0624663	0.0574607	0.0571666	0.0631739	0.064375	0.0693174	0.0716599	0.0643494	0.0530916	0.054293	0.0635551	0.064142	0.0601082	0.0566222	0.0541418	0.0467504	0.0518526	0.0583565	0.0561201	0.0558939	0.0538116	0.0529022	0.0574833	0.0634356	0.0636316	0.0597696	0.061268	0.0596273	0.0591704	0.0614285	0.0581918	0.0583965	0.0597029	0.058062	0.0584402	0.0578899	0.0560209	0.0546874
T2	Mammoth Plot4 Leaf1	4.55	37.92	0.0973241	0.108573	0.108525	0.0995621	0.0970663	0.101717	0.101694	0.0960059	0.0937489	0.0919261	0.0878222	0.0829243	0.087221	0.0883454	0.0857298	0.0825575	0.0801714	0.08386	0.0890995	0.0867524	0.0829115	0.0794953	0.07737	0.0768622	0.0775426	0.0786508	0.0793804	0.0793302	0.0771927	0.0754267	0.0770928	0.0784014	0.075771	0.0721409	0.0753336	0.0737148	0.0724553	0.0742638	0.0712147	0.0693242	0.0695488	0.0708664	0.0713975	0.0710006	0.0702494	0.0700825
T2	Mammoth Plot4 Leaf2	6.52	49.62	0.0971187	0.0989368	0.090808	0.0820954	0.0872958	0.0948005	0.0928555	0.0852094	0.0879193	0.0883903	0.0839798	0.0775564	0.0794014	0.0819333	0.0827618	0.0811378	0.0745681	0.0759731	0.0808101	0.0758275	0.0742632	0.0735078	0.0716124	0.0698534	0.0686961	0.0702714	0.0743384	0.0741746	0.0717591	0.0701282	0.0717828	0.0723561	0.0710192	0.0692803	0.0700998	0.0676312	0.066734	0.0695669	0.0696151	0.0693931	0.0689701	0.0678843	0.0661313	0.0652982	0.065072	0.0640997
T2	Mammoth Plot4 Leaf3	4.57	43.54	0.0913878	0.100217	0.0960518	0.0858711	0.0838041	0.0885948	0.0885059	0.0833513	0.083303	0.0826394	0.0807981	0.0788172	0.0794477	0.0798853	0.0786503	0.0755651	0.0727363	0.0744645	0.0784949	0.0787801	0.0740995	0.0692456	0.0670645	0.0672482	0.069888	0.0730523	0.074368	0.0719036	0.0694132	0.0678381	0.0669803	0.0670565	0.0671087	0.0675871	0.0699427	0.0686493	0.068339	0.0704343	0.0662733	0.0649709	0.066676	0.0683901	0.0670103	0.0658976	0.0653282	0.0635612
T2	Petite Havana Plot1 Leaf1	6.05	47.99	0.0665237	0.0717986	0.0700701	0.0647352	0.0646322	0.0704277	0.0723165	0.0699442	0.0715879	0.0688014	0.0633124	0.0586586	0.0576598	0.0605594	0.0637425	0.0633583	0.0579663	0.0594319	0.0658927	0.0671927	0.0631827	0.0581811	0.0547698	0.052864	0.0537013	0.0557269	0.0573764	0.0591386	0.0591176	0.0582064	0.0582716	0.0589589	0.0580327	0.0565014	0.057978	0.056036	0.0557668	0.0591037	0.0580484	0.056554	0.0560035	0.0565139	0.0564843	0.0546547	0.0524323	0.0527083
T2	Petite Havana Plot1 Leaf2	6.15	48.39	0.056193	0.0630005	0.0625021	0.058623	0.0611201	0.0660545	0.0632251	0.0552577	0.055477	0.0562714	0.0536025	0.0491402	0.0536756	0.0582723	0.0601443	0.0585851	0.0515907	0.0513039	0.055387	0.0535201	0.0528076	0.0517072	0.0498401	0.0495368	0.0513483	0.0544042	0.056659	0.0540135	0.0508482	0.0497839	0.0518134	0.0540456	0.0530806	0.0504914	0.0518497	0.0505216	0.0502498	0.0524483	0.0503797	0.0498206	0.0503942	0.050279	0.0502759	0.0506349	0.0507483	0.0496361
T2	Petite Havana Plot1 Leaf4	5.28	41.99	0.0555902	0.0624273	0.0623415	0.0583113	0.0607556	0.067784	0.069733	0.0652626	0.0611948	0.0591079	0.0578697	0.0567006	0.0561002	0.0602455	0.0629249	0.0581674	0.0511402	0.0545493	0.0625649	0.0598483	0.0570386	0.0545379	0.0525078	0.0524293	0.0529211	0.0546491	0.0572336	0.0565487	0.0542155	0.052776	0.054195	0.054761	0.0517703	0.0480894	0.0507084	0.0496379	0.0498787	0.0533006	0.0505034	0.0487762	0.0490435	0.0500056	0.0503707	0.0494172	0.0476506	0.0465159
T2	Petite Havana Plot2 Leaf1	4.97	44.22	0.047853	0.0682793	0.0669986	0.0562244	0.0656089	0.0693174	0.0685487	0.0661739	0.0645312	0.062076	0.0612471	0.0628624	0.063813	0.0657014	0.0682361	0.0693277	0.0600894	0.056813	0.0613658	0.0650391	0.0588785	0.054606	0.0553049	0.0503368	0.0528053	0.0589248	0.062538	0.0626721	0.0590839	0.0566631	0.0599643	0.0609238	0.0579128	0.055043	0.060079	0.0571376	0.0556327	0.0599733	0.0558624	0.0548185	0.0552818	0.053694	0.056577	0.0570584	0.0545081	0.0528417
T2	Petite Havana Plot2 Leaf2	5.27	44.06	0.0777692	0.0804348	0.062954	0.0481509	0.0623949	0.0735983	0.073457	0.0692371	0.0773102	0.0679074	0.0602462	0.0655811	0.0676025	0.0692947	0.0699487	0.0680686	0.0593823	0.0626711	0.0723894	0.0700282	0.0636008	0.0576333	0.0551765	0.0578039	0.0600476	0.0639091	0.069011	0.0633423	0.0613338	0.063545	0.0646418	0.064588	0.0610747	0.0576811	0.0623694	0.060366	0.0590188	0.0617892	0.0562693	0.0573231	0.0602091	0.0571515	0.0548745	0.0544399	0.0540193	0.050951
T2	Petite Havana Plot2 Leaf4	4.81	43.67	0.0619337	0.07387	0.0681129	0.0567806	0.062501	0.0689494	0.0690385	0.066293	0.0713073	0.0689058	0.0654306	0.0662204	0.0692875	0.0703326	0.0710636	0.0717826	0.0569794	0.0563867	0.0649744	0.0589117	0.0590776	0.0612216	0.0610656	0.0580186	0.0585202	0.0614595	0.0632956	0.0587442	0.0585859	0.0626328	0.0656789	0.0644046	0.0614679	0.0599006	0.06197	0.0552053	0.0516711	0.0567973	0.0541326	0.0557481	0.0587703	0.0577001	0.05591	0.0543059	0.0530257	0.0518303
T2	Petite Havana Plot3 Leaf1	5	46.74	0.161155	0.163387	0.153352	0.13906	0.133184	0.144617	0.146287	0.134598	0.127426	0.126579	0.124554	0.11916	0.120875	0.123605	0.124219	0.120813	0.110598	0.110926	0.117849	0.114748	0.105803	0.0984408	0.097386	0.101668	0.104435	0.105849	0.106712	0.104097	0.0987178	0.0960777	0.101303	0.105402	0.102609	0.0966556	0.0989606	0.09461	0.0905278	0.0906935	0.08561	0.0851478	0.0864451	0.0844351	0.0823499	0.0815177	0.0801991	0.075587
T2	Petite Havana Plot3 Leaf2	5.73	49.12	0.148225	0.150083	0.145471	0.135745	0.125046	0.133228	0.138357	0.135713	0.136261	0.126299	0.114993	0.111294	0.118067	0.125144	0.125529	0.11717	0.107516	0.108732	0.115753	0.113617	0.107743	0.10092	0.0956475	0.0928916	0.097061	0.101802	0.101267	0.0964257	0.0936756	0.094831	0.0986462	0.100445	0.0977275	0.0938714	0.096706	0.0926546	0.0896178	0.0920573	0.0904697	0.0916963	0.0918436	0.0863774	0.0814155	0.0803641	0.0818414	0.0815706
T2	Petite Havana Plot3 Leaf4	4.8	47.79	0.154746	0.156975	0.144176	0.126504	0.123857	0.138017	0.140255	0.128987	0.125915	0.121367	0.114687	0.109724	0.11699	0.120897	0.116738	0.106985	0.102982	0.107524	0.114169	0.111877	0.105803	0.10085	0.0987106	0.095931	0.0952501	0.0968739	0.0990021	0.0960599	0.0930173	0.091492	0.0919947	0.0978954	0.0958148	0.0885437	0.0935033	0.0896219	0.0869561	0.0906887	0.086225	0.0826012	0.0817953	0.0828286	0.0822236	0.0809453	0.0787057	0.0748642
T2	Petite Havana Plot4 Leaf1	5.97	47.58	0.0660451	0.0801193	0.0838413	0.0741469	0.064444	0.0737571	0.0814824	0.0801801	0.075914	0.0700883	0.0672436	0.0698719	0.0755565	0.081259	0.0817354	0.0745314	0.0664868	0.0645962	0.0694443	0.0759829	0.0694225	0.0622391	0.0617652	0.0641746	0.0632108	0.0635297	0.0675924	0.0654951	0.0646949	0.0673125	0.0719731	0.0743979	0.0714351	0.0667765	0.0694863	0.06791	0.0672027	0.0698142	0.0671798	0.0650006	0.0629509	0.0603161	0.0632193	0.0646884	0.0628435	0.0601666
T2	Petite Havana Plot4 Leaf2	4.86	43.29	0.0675551	0.0720193	0.0640782	0.05522	0.060147	0.0684889	0.06217	0.0516729	0.0689496	0.0690248	0.0624949	0.0618286	0.0657317	0.0717728	0.0737815	0.0686322	0.0663176	0.0657222	0.0650596	0.0625726	0.0592163	0.056966	0.0564414	0.0563946	0.0582309	0.0605769	0.0628403	0.0683816	0.0649666	0.0595686	0.0638932	0.0656855	0.0634991	0.060095	0.0609594	0.0566921	0.0567008	0.0638234	0.0617324	0.0620544	0.0622775	0.0585051	0.0597719	0.060851	0.0592869	0.0556681
T2	Petite Havana Plot4 Leaf4	5.08	46.94	0.0670395	0.0766142	0.0651761	0.0497119	0.0572107	0.0617448	0.0658657	0.0689563	0.0663835	0.0659676	0.0656883	0.0641275	0.0632275	0.0700578	0.0747708	0.0683078	0.0617869	0.0628562	0.0681581	0.0686405	0.066247	0.0584222	0.0497155	0.0546725	0.0578136	0.0603484	0.0651344	0.0692838	0.0662941	0.0619927	0.0652437	0.0699043	0.0690608	0.0650887	0.0678385	0.0590808	0.0557825	0.0651779	0.0633877	0.0597845	0.0594965	0.0636469	0.0614763	0.0608516	0.0613589	0.0574525
T2	Samsun Plot1 Leaf1	6.48	47.42	0.0841123	0.0955066	0.092807	0.082364	0.0828351	0.0843679	0.0834753	0.0807614	0.0798403	0.0786691	0.077764	0.0766294	0.0714437	0.0727293	0.0754192	0.0727016	0.0701846	0.07062	0.0721869	0.0708337	0.0699929	0.0679254	0.0647784	0.0639124	0.0682155	0.0698312	0.0648818	0.0670096	0.0664291	0.064442	0.0658804	0.0673212	0.0657466	0.062663	0.0632078	0.0620011	0.0617046	0.0632101	0.0610469	0.0611276	0.0617626	0.0603572	0.061106	0.0604106	0.0588094	0.0595449
T2	Samsun Plot1 Leaf2	5.65	43.47	0.0879152	0.0898748	0.0844766	0.078171	0.0799838	0.0787	0.0778411	0.0777866	0.0755867	0.0760832	0.0745309	0.0694658	0.0678258	0.0713465	0.0739919	0.070275	0.0664936	0.0666248	0.0686739	0.067536	0.0663965	0.0641429	0.0614183	0.0617499	0.0619226	0.0628289	0.064673	0.0636514	0.0609006	0.0593313	0.0611954	0.0605488	0.0590377	0.0579832	0.0578875	0.0579231	0.0574654	0.0565246	0.056133	0.0569205	0.0569363	0.0546848	0.0538908	0.0542239	0.0545997	0.0538302
T2	Samsun Plot1 Leaf3	5.52	43.69	0.0917831	0.0936381	0.0896582	0.085626	0.0900217	0.0877816	0.0851462	0.0843024	0.0826404	0.0819996	0.0794779	0.0758875	0.0804011	0.0805123	0.0794708	0.0815829	0.0752734	0.0750616	0.0790699	0.076328	0.0759944	0.0751013	0.0717735	0.0673907	0.0703761	0.0732251	0.0701301	0.069944	0.0702583	0.0703731	0.0701387	0.0689046	0.0671333	0.0660432	0.0671917	0.0650412	0.0652514	0.0692629	0.0664282	0.0636962	0.0629172	0.0638064	0.0644115	0.0644876	0.0639568	0.062888
T2	Samsun Plot2 Leaf1	6.15	44.04	0.063855	0.0703472	0.0669928	0.0579898	0.0575456	0.0658298	0.0695258	0.0670648	0.0682085	0.0726008	0.0715441	0.0648915	0.0713499	0.075451	0.0767077	0.0767318	0.0666464	0.0652299	0.0708947	0.0702594	0.0699484	0.0650216	0.0570937	0.0578001	0.0613396	0.0644814	0.0656007	0.0658493	0.0655059	0.0662616	0.0695317	0.0730615	0.0716762	0.0677158	0.0697466	0.0664104	0.0651632	0.0694465	0.0687443	0.0666994	0.0653097	0.0654916	0.0651645	0.0648408	0.0645025	0.0638883
T2	Samsun Plot2 Leaf3	6.27	43.53	0.0857814	0.0893829	0.0891622	0.0869807	0.0845036	0.0921683	0.0893081	0.0780779	0.0804484	0.0810572	0.0791212	0.077338	0.0805882	0.0821564	0.0822447	0.0814136	0.0717909	0.0729719	0.0814615	0.0806925	0.0757011	0.0706464	0.0685487	0.0709094	0.0744393	0.0768271	0.0766028	0.0731274	0.0712865	0.0716178	0.0725074	0.0734868	0.0722847	0.0713732	0.0766518	0.0744058	0.0727639	0.0758063	0.071947	0.0702497	0.0704171	0.0699742	0.070284	0.07104	0.0716215	0.0713808
T2	Samsun Plot2 Leaf4	6.15	43.18	0.0605153	0.0683529	0.0679386	0.0642193	0.067017	0.0724652	0.0664217	0.0550608	0.0600286	0.0625016	0.0610619	0.0584549	0.0596669	0.0624014	0.0623556	0.0571875	0.0532379	0.0579805	0.0650027	0.0618059	0.0583601	0.056392	0.0562031	0.0574528	0.0605388	0.0630081	0.0628207	0.060729	0.0556007	0.0525678	0.0568603	0.0621843	0.0611137	0.0568359	0.0612689	0.0615327	0.060952	0.0616998	0.0577426	0.0584841	0.0601878	0.0575185	0.0570061	0.0577041	0.0579115	0.0562084
T2	Samsun Plot3 Leaf1	5.98	48.29	0.0791225	0.0782215	0.0753593	0.0719228	0.0707983	0.074574	0.0771004	0.0753567	0.0701423	0.0684815	0.0683424	0.0670436	0.0632395	0.0645649	0.067171	0.0656115	0.0623485	0.0620945	0.0645834	0.0662	0.06518	0.0611402	0.057072	0.0597301	0.0606685	0.0598901	0.0594592	0.061698	0.0616615	0.059791	0.0589072	0.0608154	0.0595101	0.0556059	0.0557946	0.0547571	0.055483	0.0584639	0.0565903	0.0555473	0.0553356	0.05464	0.0544894	0.0546784	0.0543266	0.0525667
T2	Samsun Plot3 Leaf2	5.08	48.61	0.0761168	0.0812772	0.0823447	0.0769701	0.0701992	0.0739473	0.0767252	0.0755894	0.0763404	0.0719885	0.0668163	0.0643787	0.0637157	0.0672795	0.0702482	0.067986	0.0645705	0.0654069	0.0678827	0.0653337	0.0628959	0.0608508	0.0594051	0.0594452	0.0599355	0.0601742	0.0602951	0.0626879	0.0625643	0.0606526	0.0598346	0.060178	0.0588587	0.0571805	0.0597218	0.0575259	0.0552328	0.0561654	0.0565103	0.0567516	0.0560148	0.0540866	0.0547586	0.0550102	0.0538859	0.0523055
T2	Samsun Plot3 Leaf3	5.22	42.14	0.0786498	0.0835466	0.0792099	0.0714436	0.071827	0.0737387	0.0734633	0.0720159	0.0740698	0.0746617	0.0712773	0.065835	0.06772	0.0687259	0.0686524	0.0686568	0.0648274	0.065374	0.0693771	0.070164	0.0662392	0.0623778	0.0608819	0.0600627	0.0611521	0.0626035	0.0630733	0.0633683	0.0622797	0.0614428	0.0628675	0.0636561	0.0626043	0.0609623	0.0617085	0.0598308	0.0589353	0.0607846	0.0606742	0.0613125	0.0608589	0.0578229	0.0577721	0.0587878	0.0587355	0.0561952
T2	Samsun Plot4 Leaf1	6.1	47.76	0.0762419	0.0934216	0.0865661	0.068716	0.0689262	0.0765253	0.0759272	0.0699126	0.0761689	0.0750287	0.0695132	0.0658107	0.0694484	0.078793	0.0821167	0.0718352	0.0655317	0.0672754	0.0715408	0.0688589	0.0644443	0.0600563	0.0573147	0.0579431	0.0667252	0.0737291	0.071998	0.0712013	0.0667061	0.0648688	0.0724354	0.0737113	0.069372	0.0648083	0.06757	0.0626583	0.0622611	0.0706508	0.0680078	0.0670935	0.0671473	0.0648973	0.0648941	0.0629454	0.0598995	0.0601131
T2	Samsun Plot4 Leaf2	5.64	48.6	0.0574026	0.0833186	0.0834089	0.0637287	0.0564864	0.0706581	0.0750573	0.0693352	0.0796445	0.0817297	0.0729373	0.0604996	0.0642669	0.0755253	0.0795522	0.0676994	0.0587038	0.0627054	0.0713794	0.0685166	0.0659433	0.0628366	0.0592608	0.0581908	0.0630002	0.0667453	0.0650513	0.0668398	0.0637729	0.0623655	0.0709393	0.0717447	0.0670962	0.0630441	0.0665522	0.0609361	0.0597624	0.0683049	0.0661542	0.0641802	0.0637871	0.0632591	0.0604068	0.0584732	0.0578425	0.0569242
T2	Samsun Plot4 Leaf3	6.19	48.33	0.0656461	0.0803688	0.067262	0.0452604	0.0512332	0.071988	0.0774983	0.0700794	0.0792113	0.0791609	0.0764694	0.0774226	0.078155	0.0827107	0.0846692	0.0781443	0.0686042	0.0701346	0.0773579	0.0747213	0.0679172	0.0624814	0.0606122	0.0595195	0.0639595	0.0704128	0.0736322	0.0673657	0.0665385	0.0690942	0.0674245	0.0678891	0.0694674	0.0708941	0.0711128	0.0698762	0.0705765	0.0733218	0.0701998	0.0718282	0.0737485	0.0697299	0.0665139	0.0671186	0.068768	0.0658792
T2	SSu Double Plot1 Leaf1	6.87	38.91	0.0955307	0.084966	0.0853842	0.0884035	0.0785829	0.0856421	0.0886756	0.0818155	0.0755922	0.0754109	0.0795359	0.0834305	0.0795867	0.0747343	0.0733836	0.0761719	0.0721293	0.0737622	0.0796723	0.0800627	0.0757371	0.0734115	0.0756286	0.0789156	0.0784224	0.0756275	0.0733122	0.0728292	0.0730927	0.0732289	0.0727743	0.0730907	0.0722621	0.0713223	0.0737522	0.0734121	0.0718913	0.0713438	0.0724243	0.0728371	0.0727224	0.0724421	0.0693368	0.0672863	0.0679668	0.0705944
T2	SSu Double Plot1 Leaf2	6.88	37.86	0.0954495	0.0896248	0.0891818	0.0911421	0.0886884	0.0845917	0.0842938	0.0843727	0.0751661	0.0813337	0.0822206	0.0703887	0.0755865	0.0806196	0.0815132	0.0788299	0.0738121	0.0728226	0.0759724	0.0790233	0.0780338	0.0774947	0.0787923	0.0781184	0.0753217	0.0723912	0.0709625	0.070196	0.0719144	0.0728612	0.0698402	0.0729195	0.0754027	0.0752563	0.0754499	0.0716123	0.0688768	0.0703597	0.0725891	0.0720797	0.0709564	0.0716282	0.0684383	0.0672097	0.0689313	0.0705964
T2	SSu Double Plot1 Leaf3	6.85	37.32	0.111101	0.111247	0.106658	0.0974685	0.0855438	0.09365	0.100622	0.0959576	0.0825175	0.0825158	0.08795	0.0893547	0.0828212	0.0843384	0.0891448	0.0884967	0.08484	0.0820757	0.0827339	0.0869863	0.0845119	0.0814271	0.0819835	0.0856689	0.0846103	0.0793445	0.0741653	0.0773334	0.0791518	0.0781249	0.0769087	0.0790806	0.0783912	0.0763042	0.0808994	0.076966	0.0734238	0.0760601	0.0765691	0.0761925	0.0761926	0.0766953	0.0715285	0.0712057	0.0757843	0.077432
T2	SSu Double Plot2 Leaf1	7.01	39.74	0.123356	0.11406	0.11157	0.109659	0.0999728	0.10157	0.102977	0.101441	0.10328	0.10145	0.0992572	0.0981726	0.0924002	0.0929613	0.0958509	0.0950002	0.0946625	0.0920439	0.0900787	0.0936252	0.090437	0.087488	0.0873241	0.0841533	0.0867704	0.0891755	0.0865854	0.0864349	0.0859089	0.0846599	0.0832976	0.0814191	0.0804632	0.0810963	0.0828835	0.0822747	0.0815269	0.0816315	0.0787817	0.077939	0.0782115	0.0774862	0.0769524	0.0772231	0.0776254	0.0767069
T2	SSu Double Plot2 Leaf3	6.91	37.99	0.121254	0.114234	0.113945	0.114	0.108303	0.111907	0.108754	0.0994993	0.0993634	0.0963844	0.0971784	0.102293	0.0953609	0.0935662	0.0935014	0.0894232	0.0908056	0.0948223	0.0966225	0.0917874	0.0877602	0.0857167	0.0850871	0.0841065	0.0856834	0.0884037	0.0897509	0.0867678	0.0843981	0.082992	0.0809952	0.0783663	0.0780602	0.079895	0.0807626	0.080885	0.0805512	0.0798253	0.077824	0.0793768	0.0792761	0.0730729	0.0734892	0.0754288	0.0757948	0.0739243
T2	SSu Double Plot2 Leaf4	7.29	40.65	0.163925	0.156381	0.145927	0.140004	0.14374	0.144868	0.139826	0.132445	0.130422	0.125107	0.121696	0.121797	0.116745	0.11613	0.116272	0.113144	0.1174	0.119277	0.116528	0.112301	0.105947	0.105823	0.110865	0.106928	0.104521	0.104636	0.105478	0.10354	0.10309	0.102577	0.0991506	0.0981021	0.0967533	0.0951942	0.0963038	0.0962035	0.0951791	0.0941829	0.0941232	0.0929331	0.0916648	0.0913545	0.0880082	0.0874502	0.088702	0.0865371
T2	SSu Double Plot3 Leaf1	6.92	38.84	0.157817	0.145027	0.130256	0.125129	0.130308	0.134884	0.130109	0.121053	0.122319	0.116553	0.114247	0.118748	0.112434	0.104641	0.103766	0.1114	0.105856	0.101922	0.103567	0.106454	0.106919	0.105983	0.105204	0.105882	0.103621	0.0987706	0.0940586	0.0950152	0.0967764	0.0969509	0.0950084	0.093573	0.0931051	0.0935718	0.0944631	0.0911955	0.0900618	0.0927845	0.088221	0.0872538	0.0873984	0.0838876	0.0803327	0.0810203	0.0846142	0.085963
T2	SSu Double Plot3 Leaf3	6.57	37.1	0.141152	0.123747	0.11291	0.112431	0.115181	0.118399	0.11749	0.112543	0.107423	0.107796	0.103659	0.0939363	0.0987654	0.100716	0.0986383	0.096039	0.0935068	0.0957823	0.0999887	0.0990893	0.0948501	0.094026	0.0959603	0.090124	0.0879644	0.0891541	0.0902565	0.0872819	0.0859704	0.0849481	0.081764	0.0876983	0.088062	0.0835128	0.0888435	0.0854643	0.0815548	0.0824128	0.0784938	0.0784835	0.08087	0.0813413	0.0783786	0.0749686	0.07337	0.0743943
T2	SSu Double Plot3 Leaf4	6.89	37.93	0.114867	0.106426	0.102159	0.102034	0.0986533	0.0998455	0.0997196	0.0952343	0.0870936	0.0906546	0.0938608	0.0895642	0.087706	0.0889801	0.0896591	0.086549	0.0839854	0.0836327	0.08522	0.0869251	0.0863339	0.0843513	0.0826751	0.0831973	0.0827645	0.0799195	0.0757031	0.0763804	0.076551	0.0769763	0.0796773	0.0776317	0.0764322	0.0780574	0.0799726	0.0748076	0.0705219	0.071773	0.0719189	0.0715722	0.0719247	0.0731964	0.069865	0.0681409	0.069579	0.0716339
T2	SSu Double Plot4 Leaf1	7.43	42.74	0.125031	0.115238	0.113651	0.114041	0.105235	0.107246	0.105382	0.0988762	0.100605	0.0976999	0.0997379	0.106928	0.0941709	0.0898583	0.0926657	0.0942025	0.0938594	0.0945353	0.0950547	0.0923333	0.0906673	0.0883264	0.0854875	0.0852798	0.087828	0.0904632	0.0905225	0.0862525	0.0851176	0.0850626	0.0813754	0.0795187	0.0806509	0.0835531	0.0849819	0.0815461	0.079551	0.0813707	0.0780858	0.0788292	0.0799901	0.0766467	0.0754449	0.0755078	0.0754963	0.0742714
T2	SSu Double Plot4 Leaf2	7.93	41.93	0.126475	0.121275	0.120369	0.116964	0.105045	0.106499	0.109425	0.106604	0.0981366	0.0959793	0.0983001	0.100381	0.0957064	0.094633	0.0962665	0.0965299	0.0923269	0.091702	0.0948682	0.0966252	0.0926368	0.087755	0.0852945	0.0846352	0.0877178	0.0900771	0.0882458	0.0843678	0.0838739	0.0848382	0.0828922	0.0797407	0.0799567	0.082992	0.0834953	0.081124	0.0789984	0.0786311	0.0770748	0.0778548	0.078292	0.0756722	0.0753145	0.0751685	0.0750616	0.0759126
T2	SSu Double Plot4 Leaf3	8.16	45.15	0.129494	0.112627	0.108125	0.111995	0.109585	0.107248	0.105758	0.104249	0.100966	0.0957465	0.0960716	0.101738	0.0954138	0.0916746	0.0923171	0.0944917	0.0911091	0.0923392	0.0955946	0.0918221	0.0921288	0.0896164	0.0834017	0.082241	0.0838806	0.0863188	0.087375	0.0838817	0.0823497	0.0828234	0.0824385	0.0794221	0.0786018	0.0807425	0.0822975	0.0795882	0.0772796	0.0782228	0.0793258	0.077211	0.0742677	0.0739525	0.0755196	0.0758757	0.0750623	0.075207
T2	SSu Single Plot1 Leaf1	5.08	43.72	0.0958234	0.0875832	0.0817059	0.0805418	0.0790048	0.0809888	0.0816763	0.079013	0.0742798	0.0751408	0.0775321	0.0774272	0.0741361	0.0698837	0.068714	0.0718451	0.0683723	0.0653079	0.0657538	0.0690473	0.0695016	0.0675006	0.0657846	0.0687981	0.067862	0.0661647	0.0671535	0.0671359	0.0667704	0.0653622	0.0628065	0.0658775	0.0658249	0.0629906	0.0660824	0.0629001	0.0602288	0.0620496	0.0603762	0.0605484	0.0624552	0.063709	0.0593351	0.0581627	0.0605381	0.0607781
T2	SSu Single Plot1 Leaf3	5.27	44.37	0.0919787	0.0848708	0.0821883	0.0821411	0.0776233	0.0768125	0.0762905	0.0763668	0.0807587	0.0801582	0.0774523	0.0755911	0.0741674	0.0714748	0.0705789	0.0732096	0.0704992	0.0684569	0.0681387	0.0675262	0.069593	0.0717544	0.0725547	0.0729162	0.0679739	0.0649301	0.0684542	0.0686696	0.0670042	0.0644179	0.0624412	0.066702	0.0675878	0.0651444	0.0683264	0.065766	0.0629382	0.0638962	0.0643795	0.0657707	0.0656461	0.062103	0.0595976	0.0593064	0.0609273	0.0629914
T2	SSu Single Plot1 Leaf4	4.55	42.35	0.103598	0.0942632	0.0860369	0.0837527	0.0843592	0.0864467	0.0858077	0.0824666	0.0801939	0.0806616	0.0794827	0.0757768	0.0768435	0.0795077	0.0799885	0.0762693	0.0732234	0.0719418	0.0727943	0.0751368	0.0749815	0.074951	0.0750295	0.07092	0.0734308	0.074591	0.0690473	0.0712993	0.0719658	0.0700919	0.0685925	0.0712715	0.071239	0.068559	0.0698439	0.070048	0.0690571	0.0678946	0.0684208	0.0667437	0.0657193	0.0679603	0.0655612	0.0643045	0.0650179	0.0648416
T2	SSu Single Plot2 Leaf1	5.77	43.44	0.128851	0.119318	0.107311	0.102801	0.105964	0.102351	0.0973643	0.0945809	0.0952418	0.094194	0.0930442	0.0927477	0.0910558	0.0889479	0.0872664	0.0867422	0.0888579	0.0869651	0.0838883	0.0869924	0.0886825	0.0869487	0.0839924	0.0862204	0.0820142	0.0775941	0.0789397	0.0806532	0.0814162	0.0797624	0.0762483	0.0816027	0.0828046	0.0781062	0.0774058	0.0766237	0.0760891	0.0759307	0.0742344	0.0754539	0.0765849	0.0738074	0.0697058	0.0697766	0.0722935	0.0710784
T2	SSu Single Plot2 Leaf2	6.2	43.48	0.133684	0.117898	0.106396	0.105065	0.107511	0.106414	0.103775	0.101174	0.0994319	0.0954955	0.0946094	0.0976419	0.0950421	0.0923148	0.0909104	0.0907648	0.0914434	0.0898557	0.0885095	0.0919092	0.0899544	0.0867335	0.0870765	0.093995	0.0895443	0.0828398	0.0836884	0.0869727	0.0863625	0.0829842	0.0814447	0.0841039	0.083153	0.0799171	0.0838171	0.0823375	0.0788024	0.0776367	0.080021	0.0802774	0.0793917	0.0792812	0.0755334	0.0727473	0.0733169	0.0769428
T2	SSu Single Plot2 Leaf4	5.35	43.41	0.118327	0.118022	0.110712	0.104609	0.109397	0.106597	0.102866	0.0997634	0.0940165	0.0920745	0.092937	0.0942155	0.0933375	0.0884202	0.0858876	0.0906545	0.0935853	0.0904386	0.0864268	0.0901652	0.0872099	0.08436	0.0858764	0.0891327	0.0853488	0.0816614	0.0836811	0.082745	0.0811797	0.0800269	0.0799264	0.0821475	0.0828411	0.0811499	0.0794572	0.0797451	0.0787258	0.075509	0.0758039	0.0758783	0.0758088	0.0760234	0.0730333	0.0720008	0.07325	0.073535
T2	SSu Single Plot3 Leaf1 Real	6.57	42.9	0.103665	0.082757	0.0865311	0.0969041	0.0823629	0.088958	0.0947345	0.0881596	0.0710729	0.0761291	0.0800819	0.0705374	0.0731997	0.0764827	0.0770398	0.0747166	0.0727698	0.0748276	0.0806197	0.0855353	0.0686224	0.0629314	0.0779274	0.0855675	0.0842705	0.0785825	0.0747579	0.0795638	0.0777278	0.071039	0.0688249	0.0789191	0.0831615	0.0764746	0.0677046	0.0726542	0.0753897	0.068521	0.0731488	0.0719781	0.0697386	0.0734528	0.0692749	0.0699208	0.0736467	0.0695326
T2	SSu Single Plot3 Leaf3	5.31	47.5	0.129308	0.128988	0.127337	0.122892	0.11866	0.125678	0.122837	0.111161	0.110775	0.104855	0.102445	0.107191	0.104842	0.102717	0.102257	0.1022	0.096556	0.0953941	0.0982108	0.0979287	0.0949096	0.0904252	0.0874602	0.0912252	0.09062	0.0893667	0.0904482	0.0845346	0.0830749	0.0864307	0.089263	0.084155	0.0815253	0.0844304	0.0879598	0.0861719	0.0813068	0.0776118	0.0806682	0.0814562	0.0801963	0.0794592	0.0775136	0.0764406	0.0764894	0.0765171
T2	SSu Single Plot3 Leaf4	7.67	49.1	0.156066	0.145706	0.141459	0.140198	0.135535	0.135284	0.132082	0.125363	0.12101	0.119224	0.118816	0.118687	0.11875	0.115258	0.112209	0.113662	0.113949	0.113051	0.111466	0.110223	0.112675	0.109513	0.10152	0.104031	0.104511	0.104712	0.106232	0.100786	0.0987101	0.0991039	0.097208	0.0968932	0.0965832	0.0967865	0.0997198	0.096262	0.0927772	0.0931742	0.0913967	0.0919579	0.0922688	0.0896164	0.0906073	0.0900384	0.0875133	0.0861626
T2	SSu Single Plot4 Leaf1	5.47	47.55	0.114107	0.103101	0.106408	0.115122	0.111817	0.105984	0.101241	0.100325	0.104966	0.0944015	0.0885617	0.0955904	0.0908422	0.0864126	0.0859686	0.088817	0.0870567	0.0893047	0.0924014	0.0874822	0.0858523	0.0839366	0.0804564	0.0792422	0.0817008	0.0847712	0.0848644	0.0792648	0.0768444	0.0772962	0.0767512	0.0763808	0.0759949	0.0766091	0.0798992	0.0780634	0.0749306	0.0734888	0.0707376	0.0732214	0.0750498	0.0704044	0.0709526	0.072859	0.0731764	0.0706995
T2	SSu Single Plot4 Leaf3	4.86	44.1	0.0960815	0.0941361	0.0992957	0.100067	0.0886552	0.0833266	0.084402	0.0882416	0.0893597	0.0842724	0.085915	0.0948597	0.0842734	0.0795515	0.0806817	0.0809434	0.0798381	0.0772977	0.0755015	0.0770529	0.0756777	0.0742916	0.0746879	0.0757684	0.0770944	0.0777025	0.0764915	0.0717921	0.0683617	0.0686272	0.0724906	0.0732421	0.0726142	0.0715954	0.070113	0.072526	0.0715742	0.0658762	0.0697377	0.0714642	0.0703913	0.068894	0.0659827	0.0665664	0.0689142	0.0672869
T2	SSu Single Plot4 Leaf4	4.54	38.08	0.110282	0.0931249	0.0940643	0.103183	0.0940996	0.087976	0.0863038	0.087045	0.0866824	0.0819525	0.0811332	0.0860422	0.0837849	0.0823678	0.0814055	0.079578	0.0821837	0.0788424	0.0742161	0.079888	0.0793201	0.0753922	0.0724217	0.0734995	0.0767928	0.0772232	0.0728088	0.0715383	0.0718213	0.0713853	0.0687918	0.0695637	0.0689603	0.0672869	0.0697007	0.0711949	0.0713043	0.0702103	0.0672919	0.0685144	0.0701207	0.0675616	0.0670324	0.0671298	0.0666904	0.0652593
T3 Aug 4	SSuDouble Plot1 Leaf1	8.24	45.12	0.0548295	0.0621667	0.061086	0.0562949	0.0584099	0.0599487	0.0582322	0.0558452	0.0589242	0.0591155	0.0559245	0.0520986	0.0538518	0.0575291	0.058208	0.0536838	0.0527755	0.0556438	0.0584403	0.0561125	0.0540227	0.0529299	0.0526797	0.0525903	0.0530811	0.0532997	0.052968	0.0541609	0.0541417	0.0535614	0.0542935	0.0564473	0.0555801	0.0528799	0.0543686	0.0536874	0.0533107	0.0545784	0.053653	0.0530044	0.0528664	0.052843	0.0530704	0.0527481	0.0521235	0.0521445
T3 Aug 4	SSuDouble Plot1 Leaf3	8.04	45.85	0.0538813	0.060296	0.0593959	0.0532838	0.0503374	0.0529446	0.0522515	0.0490616	0.0524778	0.0521649	0.0507192	0.0510168	0.052556	0.0542034	0.0541845	0.0517823	0.0501246	0.0518385	0.0543904	0.0528672	0.051301	0.0493524	0.0478644	0.0496439	0.0491034	0.0494127	0.0524496	0.0511259	0.0497485	0.0499212	0.0514557	0.0517073	0.0494859	0.0474153	0.0506488	0.0495831	0.0481531	0.0493703	0.0498691	0.0506319	0.0505789	0.0490138	0.0491815	0.0488763	0.0481955	0.0487414
T3 Aug 4	SSuDouble Plot1 Leaf4	8.23	45.7	0.0553217	0.0608127	0.0595372	0.0535066	0.0499841	0.0554394	0.0590155	0.0575627	0.0558409	0.0559355	0.0558261	0.0543887	0.0532488	0.0571267	0.059388	0.0541886	0.0518926	0.0535235	0.0558291	0.0540049	0.0534097	0.0524079	0.0510529	0.0524539	0.0538334	0.054953	0.0556967	0.0543504	0.0536694	0.0541312	0.0550427	0.055942	0.0542392	0.0521659	0.055619	0.0545814	0.0536077	0.0553915	0.0539479	0.0533834	0.0535003	0.0532621	0.0542035	0.0539069	0.0525092	0.0519891
T3 Aug 4	SSuDouble Plot2 Leaf3	8.49	47.34	0.0550896	0.061036	0.0614037	0.0570212	0.0548049	0.0564495	0.0557877	0.0530301	0.0541988	0.0533714	0.0519757	0.0518501	0.0535208	0.0546082	0.0540844	0.051799	0.0480421	0.049862	0.0542069	0.0524833	0.0484552	0.0474993	0.0497364	0.0483572	0.0479004	0.0487619	0.0500524	0.0500881	0.0492629	0.0492378	0.0511841	0.0506332	0.0484789	0.0468188	0.0481602	0.0478087	0.0479514	0.0494435	0.0481888	0.0465281	0.0458754	0.0466212	0.0461389	0.0463922	0.0466877	0.0448456
T3 Aug 4	SSuDouble Plot2 Leaf4	8.4	43.34	0.0769298	0.0782115	0.0771886	0.0746653	0.0733037	0.0744582	0.0741867	0.0730422	0.0754519	0.074825	0.0711987	0.0676773	0.0713307	0.072847	0.0719613	0.0706873	0.0677971	0.0684997	0.0710951	0.0700466	0.0686774	0.0667116	0.0650007	0.0662632	0.067247	0.0679346	0.0684222	0.0668303	0.0657666	0.0662399	0.0680792	0.0697285	0.0686642	0.0659839	0.0658723	0.0648527	0.0643355	0.0649411	0.0639915	0.064889	0.0655568	0.0636321	0.0629683	0.0630771	0.0633308	0.0632175
T3 Aug 4	SSuDouble Plot3 Leaf1	8.06	47.29	0.0698192	0.0729547	0.0688676	0.061805	0.0608434	0.0654835	0.0660278	0.0623142	0.0626967	0.0617791	0.0604584	0.0597243	0.0589043	0.0591278	0.0599393	0.0602197	0.0579916	0.0582593	0.0600977	0.0591484	0.0570465	0.05452	0.0524328	0.0518508	0.0537856	0.0558354	0.0559107	0.0547043	0.0540674	0.0540266	0.053802	0.0535912	0.0522475	0.0507331	0.0516586	0.0504718	0.0498307	0.0512579	0.0517093	0.0520226	0.0519629	0.0512889	0.0508396	0.0504379	0.0497655	0.0486279
T3 Aug 4	SSuDouble Plot3 Leaf2	8.32	46.66	0.0708579	0.0740867	0.0711022	0.0662636	0.0671378	0.070116	0.0693642	0.0663093	0.0682236	0.0676555	0.06543	0.0637204	0.0647722	0.0670138	0.0673486	0.0639723	0.0606608	0.0621428	0.0652566	0.0630139	0.0611709	0.0594192	0.0578314	0.0577803	0.0588918	0.0601989	0.0611211	0.0627827	0.0619045	0.0599748	0.0598237	0.0591205	0.0574137	0.0561303	0.0578657	0.0566756	0.0568432	0.0597595	0.0576197	0.0566425	0.0567923	0.0564174	0.055953	0.0552567	0.0544202	0.0537314
T3 Aug 4	SSuDouble Plot3 Leaf3	8.05	46.82	0.0718639	0.0731108	0.0699823	0.0658293	0.0653941	0.0680648	0.0681924	0.065365	0.0639954	0.0635278	0.062759	0.0616596	0.0627247	0.0638277	0.063737	0.0620875	0.0599613	0.0614373	0.0644275	0.0635189	0.0605357	0.0579215	0.0567495	0.056193	0.0568237	0.0577082	0.0582984	0.0602008	0.0603628	0.0594021	0.0591563	0.0583545	0.056476	0.0552477	0.0578363	0.0566545	0.0556638	0.0570936	0.0557225	0.055349	0.0557151	0.0554671	0.0542914	0.0532807	0.0529112	0.0530949
T3 Aug 4	SSuDouble Plot4 Leaf1	8.29	45.91	0.0693303	0.0723325	0.0694228	0.0648422	0.0656189	0.0668471	0.0675709	0.0671271	0.0651001	0.0646357	0.0637642	0.0620291	0.0635458	0.064248	0.064853	0.0660328	0.0621649	0.0610995	0.0628527	0.0625779	0.06114	0.0592383	0.057483	0.0563692	0.0579591	0.0604133	0.0613447	0.0591814	0.0582778	0.0587374	0.0589937	0.060246	0.0600015	0.0587843	0.0597307	0.0574711	0.0560742	0.057629	0.0572373	0.0575077	0.0577702	0.0569171	0.0561304	0.0560833	0.0560352	0.0546187
T3 Aug 4	SSuDouble Plot4 Leaf2	8.64	44.72	0.0764959	0.0801146	0.077761	0.0721863	0.0718179	0.0755924	0.0748618	0.0709922	0.073856	0.0730937	0.070918	0.0696265	0.0675608	0.0695543	0.0717884	0.0696521	0.0654647	0.0665027	0.0704123	0.0696257	0.0683024	0.0658068	0.06311	0.0638158	0.0649799	0.0662988	0.0673432	0.0654733	0.0641581	0.0642757	0.0651922	0.0654063	0.0640337	0.0629293	0.0657326	0.0636369	0.0615599	0.0626252	0.0617542	0.0619379	0.0620803	0.0607912	0.0608138	0.0608032	0.0600901	0.0588134
T3 Aug 4	SSuDouble Plot4 Leaf3	8.46	48.35	0.0680084	0.0717813	0.070635	0.0659365	0.065047	0.0675476	0.0671901	0.0639543	0.0634307	0.0622216	0.0618002	0.062145	0.0586893	0.0595654	0.062225	0.061922	0.058356	0.0583346	0.0608895	0.0604472	0.0580386	0.0555477	0.0547046	0.0569063	0.0561527	0.0551771	0.0566103	0.057285	0.0562556	0.0559738	0.0588595	0.058498	0.0558344	0.0537935	0.0559718	0.0548906	0.0541332	0.0556546	0.0544483	0.0531298	0.053128	0.0544951	0.053121	0.0519052	0.0514058	0.0505097
T3 Aug 4	SSuSingle Plot1 Leaf2	3.72	47.94	0.0512935	0.0548663	0.0519092	0.0470598	0.0489072	0.0535451	0.0547495	0.0522828	0.0510734	0.0507704	0.0490185	0.0460138	0.0474727	0.0495063	0.0498778	0.0479767	0.0469992	0.0480087	0.0497593	0.0497188	0.0472082	0.0453101	0.0455479	0.04677	0.046283	0.045731	0.0465645	0.0470851	0.0454721	0.0441065	0.0460494	0.0473133	0.0461271	0.0443349	0.0463242	0.0448475	0.0436998	0.0451224	0.0446313	0.0443738	0.0445025	0.044514	0.0436655	0.0432429	0.0432231	0.0427225
T3 Aug 4	SSuSingle Plot1 Leaf3	4	43.04	0.0488965	0.0566974	0.0578887	0.0523552	0.0474058	0.0521604	0.0536418	0.0505499	0.0525423	0.052072	0.0506556	0.04974	0.0476856	0.0487699	0.0511666	0.0515454	0.0481372	0.0483238	0.0504982	0.048182	0.0468424	0.0460991	0.0456238	0.0459392	0.0474667	0.0477075	0.0456843	0.0460356	0.0460569	0.0456737	0.045876	0.0471441	0.0464226	0.0449647	0.0475358	0.0459365	0.0445602	0.0461138	0.045809	0.0456631	0.0457929	0.0457857	0.0453448	0.0451259	0.0446138	0.0428477
T3 Aug 4	SSuSingle Plot1 Leaf4	3.81	45.6	0.0462031	0.0544764	0.0536995	0.046881	0.0461375	0.0516515	0.0536827	0.0508591	0.0495238	0.0479919	0.0472155	0.04809	0.0511867	0.0517555	0.0505838	0.0493262	0.0447992	0.0458527	0.0504609	0.0502416	0.0473538	0.0450974	0.0443715	0.0426636	0.0440826	0.0463352	0.0468013	0.0457575	0.045161	0.0455489	0.0465577	0.0474902	0.0453499	0.042599	0.0459089	0.0453441	0.044763	0.0464279	0.0446518	0.0438693	0.0441555	0.0444048	0.0449419	0.0439776	0.042266	0.0421627
T3 Aug 4	SSuSingle Plot2 Leaf1	5.62	44.55	0.057258	0.0630378	0.0594507	0.0524998	0.0542108	0.055061	0.057293	0.0600852	0.0594822	0.0584073	0.0562927	0.0532101	0.0514281	0.0524791	0.0545349	0.0549259	0.0515005	0.0520221	0.0553006	0.0548312	0.0517911	0.0496639	0.0492898	0.0478052	0.0484297	0.0491457	0.048499	0.0500893	0.048668	0.046801	0.0489445	0.0501073	0.0496596	0.0486187	0.0489727	0.047068	0.0467818	0.0492949	0.0481663	0.0471112	0.0464121	0.0456162	0.0456964	0.0458128	0.0457154	0.0456291
T3 Aug 4	SSuSingle Plot2 Leaf2	5.31	47.08	0.0590024	0.0620822	0.0592089	0.0545164	0.0561074	0.0614789	0.0610995	0.0554163	0.0535964	0.0525166	0.051441	0.05042	0.0504613	0.0512905	0.051967	0.0516034	0.0499007	0.0516082	0.0539734	0.0507451	0.0487748	0.0480273	0.0477522	0.0473452	0.0478635	0.0480021	0.0471011	0.0477968	0.0470017	0.0458279	0.0466298	0.0481701	0.0471921	0.0451406	0.0472938	0.0462359	0.0457624	0.0476219	0.0457284	0.0452303	0.0454648	0.0446062	0.0439407	0.043747	0.0437964	0.0435973
T3 Aug 4	SSuSingle Plot2 Leaf4	4.37	48.11	0.0589348	0.0657235	0.0631362	0.0568778	0.0588214	0.0599367	0.0594066	0.0584126	0.0590328	0.0555894	0.0519467	0.0511311	0.0519721	0.0539153	0.0547661	0.0529359	0.0502692	0.0513717	0.0541716	0.0530555	0.050662	0.0496318	0.0499694	0.0483877	0.0480631	0.0492997	0.0510241	0.0503857	0.0493956	0.0488253	0.0487808	0.0490632	0.0480969	0.0466222	0.0472383	0.0451496	0.044684	0.0471781	0.0450831	0.044263	0.0445919	0.0444562	0.0442502	0.0446086	0.0449252	0.0439451
T3 Aug 4	SSuSingle Plot3 Leaf1	4.5	47.68	0.0648407	0.0670638	0.0652483	0.0614166	0.0614945	0.0636903	0.0641362	0.0627753	0.0628306	0.061739	0.0593006	0.0566833	0.0569982	0.0575257	0.0575894	0.0570112	0.0544434	0.055784	0.0584652	0.0557353	0.0545116	0.0531629	0.0511702	0.0506276	0.0526095	0.054689	0.0548064	0.0541201	0.0526217	0.0513681	0.0514978	0.0525775	0.0517023	0.0497889	0.0509286	0.0488074	0.0481319	0.0507128	0.048919	0.048782	0.0496805	0.0494139	0.0484597	0.047578	0.0468717	0.0460014
T3 Aug 4	SSuSingle Plot3 Leaf2	6.17	49.59	0.0677191	0.0721607	0.0681426	0.0615406	0.0631757	0.0681652	0.0682068	0.0642546	0.064796	0.0626043	0.0602817	0.0599081	0.0594158	0.060255	0.0605462	0.0584437	0.0554332	0.0557608	0.0576208	0.056128	0.0554194	0.0543758	0.052891	0.0528539	0.0542122	0.055071	0.0542834	0.0536711	0.0528223	0.052574	0.0537144	0.0539915	0.0529293	0.0517072	0.0525331	0.0505078	0.0496275	0.0516381	0.050929	0.0505128	0.050539	0.0502922	0.0491075	0.0485304	0.0481673	0.0466028
T3 Aug 4	SSuSingle Plot3 Leaf3	5.67	48.6	0.0749272	0.079596	0.0760159	0.0677883	0.0647944	0.06769	0.0680538	0.0649451	0.0643584	0.0657345	0.0651465	0.0622769	0.064683	0.0664571	0.0662067	0.0640716	0.0598428	0.0600314	0.0626791	0.0612952	0.0606154	0.0594637	0.0577033	0.0573007	0.0582099	0.0591938	0.0593298	0.0594183	0.0577123	0.0557075	0.0557486	0.0561772	0.0560514	0.0556289	0.0560362	0.0543498	0.0534375	0.0542179	0.0516876	0.0502885	0.0508531	0.0524426	0.0521907	0.0515751	0.0511286	0.0506019
T3 Aug 4	SSuSingle Plot4 Leaf1	4.84	46.56	0.0532499	0.0600998	0.0605749	0.0567425	0.0562973	0.0568504	0.055272	0.0531078	0.055466	0.054648	0.0521342	0.0506308	0.0525615	0.0534751	0.0525118	0.0504443	0.0490916	0.0491718	0.0503912	0.0516508	0.0510895	0.0495052	0.0479889	0.047501	0.0471081	0.0481288	0.0504074	0.0485143	0.0462171	0.0459676	0.0485502	0.0501581	0.0486719	0.0456825	0.0456575	0.0448259	0.0448869	0.0461568	0.044382	0.0432533	0.0437684	0.0454057	0.0454588	0.0449629	0.0443796	0.0436623
T3 Aug 4	SSuSingle Plot4 Leaf3	5.34	48.02	0.0551116	0.0545416	0.0519664	0.0491242	0.0490425	0.0513265	0.0519695	0.0511403	0.0525018	0.0501615	0.0469055	0.0453788	0.0453564	0.0483263	0.0501687	0.0473588	0.0443705	0.0456144	0.0483926	0.0464609	0.0441723	0.0425884	0.0421353	0.0428627	0.0445208	0.0460218	0.0465354	0.0465052	0.0440103	0.0420285	0.0440877	0.0448043	0.0434966	0.0420281	0.0437833	0.0423262	0.0417222	0.0438431	0.0427326	0.0419752	0.0417421	0.0413638	0.0412548	0.0412706	0.0408795	0.0396047
T3 Aug 4	SSuSingle Plot4 Leaf4	5.21	48.03	0.0550825	0.058532	0.0556732	0.0506039	0.0503487	0.0515733	0.0507884	0.0487234	0.049502	0.0495193	0.0483906	0.0468764	0.0468708	0.0473168	0.0480692	0.0486517	0.0458504	0.0469271	0.0493912	0.0458287	0.0438457	0.0431135	0.0426277	0.0417342	0.0418803	0.043118	0.0447116	0.0449394	0.0436771	0.0428717	0.0444513	0.0452026	0.0448934	0.0443307	0.0448327	0.0425917	0.0413446	0.0428465	0.0424734	0.0425088	0.0428719	0.0427893	0.0416695	0.0401157	0.0390744	0.0395076
[truncated: 2,105 more columns]
