# Supplementary material for: High-throughput field phenotyping using hyperspectral reflectance and partial least squares regression (PLSR) reveals genetic modifications to photosynthetic capacity
Source: Remote Sens Environ. 2019 Sep 15;231:111176. doi: 10.1016/j.rse.2019.04.029 (PMC6737918; doi:10.1016/j.rse.2019.04.029)
Supplement: Supplementary file 2 — Model set 1 – Coefficients and loading. Model coefficients generated by the PLSR statistics to predict the trait of interest (Vcmax, J and N) for model build 1 (Fig. 4a & b). Model loadings indicate the relative importance of the given spectral waveband in the model builds for each trait (Fig. 4c & d). Model set 1 – Nitrogen and spectra. Here the reflectance spectra (average of 6 measurements on a single leaf) collected in 2106 with Fieldspec 4 (Analytical Spectral Devices - ASD, Boulder, CO USA) are presented alongside leaf N% collected from destructive sampling. These data were used to train the PLSR model for leaf N in Fig. 3c. Model set 1 – Raw spectra, Vcmax and Jmax. Collected reflectance spectra (average of 6 measurements on a single leaf) in 2016 with Fieldspec 4 (Analytical Spectral Devices - ASD, Boulder, CO USA) alongside modelled Vcmax and J. These data were used to train and build the PLSR models for Vcmax and J in Fig. 3a & b. Model set 2 - Coefficients and loading. Model coefficients generated by the PLSR statistics required to predict Vcmax and J for model training data in model build 2, shown in Fig. 9b. Model loadings indicate the relative importance of the given spectral waveband in this second model build (Fig. 9a). Model set 2 – Training data (75%) Raw spectra, Vcmax and Jmax. Collected reflectance spectra in 2016 and 2017 (average of 6 measurements on a single leaf) with Fieldspec 4 (Analytical Spectral Devices - ASD, Boulder, CO USA) alongside modelled Vcmax and J. These data were used to train and build the PLSR models for Vcmax and J in Fig. 8a & b. Model set 2 – Validation spectra (25%). Collected reflectance spectra in 2016 and 2017 (average of 6 measurements on a single leaf) with Fieldspec 4 (Analytical Spectral Devices - ASD, Boulder, CO USA) used to validate model build 2 in Fig. 8c & d. [file mmc2.zip › Supplementary datasets/Model set 2 - coefficients and loadings.xlsx]

## Sheet: Sheet1
MODEL BUILD SET 2 - training data loadings and coefficients
	coefficients	coefficients				loadings	loadings
wavelength	Vcmax	Jmax			wavelength	Vcmax	Jmax
500	125.259	-168.669			500	0.0090275	-0.0041067
501	76.5263	-160.467			501	0.0088338	-0.0046021
502	57.1854	-240.031			502	0.008607	-0.0051241
503	8.1181	-338.697			503	0.0083114	-0.0057758
504	-90.5219	-386.051			504	0.0079524	-0.0065474
505	-132.613	-356.191			505	0.0076263	-0.0071014
506	-147.151	-354.975			506	0.0072667	-0.0078127
507	-131.423	-364.041			507	0.0068807	-0.0086785
508	-87.0518	-331.807			508	0.0064854	-0.0095767
509	-99.3655	-341.254			509	0.0059885	-0.0106
510	-114.477	-322.241			510	0.0054366	-0.0117
511	-142.156	-310.002			511	0.0048404	-0.0128
512	-270.403	-463.768			512	0.0041618	-0.0142
513	-274.914	-476.136			513	0.0034569	-0.0156
514	-208.849	-417.736			514	0.0027306	-0.017
515	-157.129	-386.3			515	0.0019732	-0.0185
516	-97.1185	-267.264			516	0.0011737	-0.0199
517	-42.9969	-219.448			517	0.0003247	-0.0215
518	-3.2056	-212.976			518	-0.0005702	-0.0231
519	21.3086	-118.214			519	-0.0014949	-0.0248
520	94.4845	0.6137			520	-0.0023839	-0.0264
521	155.846	93.2549			521	-0.003308	-0.0281
522	186.304	131.131			522	-0.0042861	-0.0299
523	273.327	109.256			523	-0.0052296	-0.0316
524	268.699	121.696			524	-0.006138	-0.0332
525	260.984	199.486			525	-0.0070213	-0.0347
526	361.853	325.197			526	-0.0078945	-0.0362
527	426.291	379.059			527	-0.0087623	-0.0377
528	451.169	408.602			528	-0.0096098	-0.0392
529	436.711	436.321			529	-0.0104	-0.0405
530	388.293	456.876			530	-0.0112	-0.0419
531	456.507	488.712			531	-0.012	-0.0431
532	542.104	512.017			532	-0.0127	-0.0443
533	547.633	515.533			533	-0.0134	-0.0454
534	493.885	522.336			534	-0.0142	-0.0465
535	450.599	523.834			535	-0.0148	-0.0475
536	425.253	524.698			536	-0.0155	-0.0485
537	394.817	530.123			537	-0.0162	-0.0494
538	366.685	510.515			538	-0.0169	-0.0503
539	345.853	491.62			539	-0.0175	-0.0511
540	319.485	484.697			540	-0.0181	-0.0518
541	250.964	475.386			541	-0.0188	-0.0526
542	179.936	457.716			542	-0.0194	-0.0533
543	115.344	421.208			543	-0.02	-0.054
544	65.3121	371.061			544	-0.0206	-0.0547
545	76.9927	377.51			545	-0.0212	-0.0553
546	51.0649	322.335			546	-0.0217	-0.0559
547	-21.4294	224.963			547	-0.0223	-0.0565
548	-80.4332	199.226			548	-0.0228	-0.057
549	-110.306	168.273			549	-0.0232	-0.0575
550	-153.581	108.655			550	-0.0237	-0.058
551	-221.792	29.37			551	-0.0241	-0.0585
552	-233.8	-3.8533			552	-0.0245	-0.0589
553	-279.885	-70.8409			553	-0.0249	-0.0593
554	-344.946	-170.687			554	-0.0252	-0.0596
555	-381.217	-263.691			555	-0.0255	-0.06
556	-407.697	-279.781			556	-0.0258	-0.0601
557	-432.497	-318.322			557	-0.026	-0.0602
558	-441.966	-393.476			558	-0.0262	-0.0602
559	-397.794	-406.409			559	-0.0263	-0.0602
560	-398.062	-427.127			560	-0.0263	-0.0601
561	-393.921	-432.642			561	-0.0263	-0.0599
562	-338.976	-400.25			562	-0.0263	-0.0595
563	-313.82	-379.135			563	-0.0261	-0.0592
564	-341.269	-386.167			564	-0.026	-0.0588
565	-387.72	-404.117			565	-0.0258	-0.0583
566	-389.873	-396.845			566	-0.0256	-0.0577
567	-378.031	-370.878			567	-0.0253	-0.0571
568	-405.724	-400.098			568	-0.0251	-0.0565
569	-471.481	-479.097			569	-0.0248	-0.056
570	-462.959	-433.318			570	-0.0244	-0.0552
571	-439.451	-421.539			571	-0.024	-0.0544
572	-445.926	-444.979			572	-0.0236	-0.0536
573	-496.841	-454.748			573	-0.0232	-0.0529
574	-476.255	-436.345			574	-0.0228	-0.0522
575	-491.116	-435.599			575	-0.0224	-0.0515
576	-536.426	-449.63			576	-0.022	-0.0507
577	-485.786	-424.839			577	-0.0216	-0.0501
578	-433.873	-422.064			578	-0.0212	-0.0495
579	-340.1	-395.695			579	-0.0208	-0.0489
580	-183.227	-316.359			580	-0.0205	-0.0483
581	-72.8692	-261.247			581	-0.0201	-0.0476
582	-10.788	-214.921			582	-0.0197	-0.047
583	29.8801	-168.297			583	-0.0193	-0.0464
584	87.5142	-117.314			584	-0.019	-0.0459
585	115.484	-82.0345			585	-0.0186	-0.0453
586	87.1739	-60.3048			586	-0.0183	-0.0448
587	-6.261	-56.7533			587	-0.018	-0.0443
588	-154.733	-92.0889			588	-0.0177	-0.0439
589	-269.612	-135.251			589	-0.0174	-0.0435
590	-297.99	-138.333			590	-0.0172	-0.0431
591	-240.695	-85.077			591	-0.0169	-0.0427
592	-254.583	-115.712			592	-0.0167	-0.0424
593	-217.641	-125.582			593	-0.0165	-0.0422
594	-109.728	-100.424			594	-0.0163	-0.0419
595	-5.2688	-108.557			595	-0.0161	-0.0417
596	134.086	-86.3214			596	-0.016	-0.0415
597	274.312	-33.1097			597	-0.0158	-0.0413
598	381.857	24.07			598	-0.0156	-0.041
599	458.768	17.8288			599	-0.0155	-0.0408
600	457.623	18.5458			600	-0.0153	-0.0406
601	414.969	50.4758			601	-0.0151	-0.0403
602	392.482	106.616			602	-0.0149	-0.0399
603	314.796	117.913			603	-0.0147	-0.0395
604	253.543	122.478			604	-0.0144	-0.0391
605	230.581	132.948			605	-0.0142	-0.0386
606	185.095	112.392			606	-0.0139	-0.038
607	156.692	95.0689			607	-0.0135	-0.0374
608	130.522	53.8462			608	-0.0132	-0.0368
609	96.8878	-19.8301			609	-0.0128	-0.0363
610	130.102	2.8382			610	-0.0124	-0.0356
611	124.727	11.015			611	-0.012	-0.0349
612	78.8149	-18.9986			612	-0.0116	-0.0343
613	65.4437	-43.6584			613	-0.0112	-0.0336
614	43.2768	-73.4118			614	-0.0108	-0.0329
615	27.3058	-82.8704			615	-0.0104	-0.0322
616	24.7693	-68.6929			616	-0.01	-0.0315
617	6.4426	-87.6524			617	-0.00966	-0.031
618	35.6528	-45.5693			618	-0.0092924	-0.0304
619	75.6546	2.9678			619	-0.0089427	-0.0298
620	66.9851	-25.4083			620	-0.0086668	-0.0294
621	68.694	-14.917			621	-0.0084274	-0.029
622	79.9268	5.5828			622	-0.0082068	-0.0286
623	91.2601	13.5077			623	-0.0080056	-0.0283
624	87.9945	4.687			624	-0.0078434	-0.028
625	44.268	-16.2373			625	-0.0077359	-0.0279
626	8.6747	-28.7253			626	-0.0076521	-0.0278
627	21.0793	-20.4336			627	-0.0075626	-0.0277
628	40.718	-14.4458			628	-0.0074817	-0.0276
629	43.9939	-12.6639			629	-0.0073938	-0.0275
630	34.5131	-7.3686			630	-0.0072906	-0.0274
631	36.3339	12.5093			631	-0.0071663	-0.0273
632	83.9348	25.2049			632	-0.0069933	-0.0271
633	115.414	38.0392			633	-0.0067735	-0.0268
634	115.299	65.2438			634	-0.0065023	-0.0265
635	171.138	129.819			635	-0.0061575	-0.026
636	193.999	156.086			636	-0.005732	-0.0255
637	216.527	178.828			637	-0.0052318	-0.0248
638	287.423	247.155			638	-0.0046697	-0.0241
639	339.366	289.68			639	-0.0040569	-0.0233
640	383.368	347.928			640	-0.0034023	-0.0224
641	436.626	425.659			641	-0.002708	-0.0214
642	515.021	488.017			642	-0.0019749	-0.0204
643	541.343	527.457			643	-0.0012756	-0.0194
644	567.601	579.438			644	-0.0005875	-0.0184
645	625.321	653.262			645	0.00010267	-0.0174
646	624.501	667.617			646	0.00073669	-0.0165
647	661.573	691.389			647	0.0013367	-0.0156
648	691.835	709.208			648	0.0018857	-0.0147
649	632.208	678.951			649	0.0023558	-0.014
650	611.874	655.749			650	0.002761	-0.0134
651	623.331	644.136			651	0.0031178	-0.0128
652	627.066	636.413			652	0.0034355	-0.0124
653	559.341	614.988			653	0.0037132	-0.0119
654	532.058	591.445			654	0.0040116	-0.0114
655	507.662	563.704			655	0.0043286	-0.0109
656	435.894	525.031			656	0.0046534	-0.0104
657	359.35	458.473			657	0.0050084	-0.0098506
658	312.039	418.238			658	0.0054151	-0.0092245
659	275.852	403.277			659	0.0058637	-0.0085188
660	204.672	376.52			660	0.0063232	-0.0077831
661	161.795	360.495			661	0.0067902	-0.0070759
662	141.268	331.449			662	0.0072406	-0.0064286
663	123.604	285.963			663	0.0076608	-0.0058361
664	81.1489	267.479			664	0.0080583	-0.0052408
665	49.6046	250.58			665	0.0084214	-0.0047
666	38.1518	237.226			666	0.0087466	-0.0042262
667	38.905	231.475			667	0.0090329	-0.0038182
668	10.2699	205.545			668	0.0092736	-0.0034856
669	-12.6192	173.564			669	0.0094763	-0.0032257
670	-38.1409	133.285			670	0.0096464	-0.0030186
671	-112.64	68.5797			671	0.0097864	-0.0028326
672	-151.32	25.6823			672	0.0099029	-0.0027051
673	-166.672	6.7647			673	0.01	-0.0026177
674	-188.962	-7.4911			674	0.0101	-0.0025529
675	-243.901	-65.9502			675	0.0102	-0.0025226
676	-318.601	-138.761			676	0.0102	-0.0025162
677	-368.358	-190.574			677	0.0102	-0.0025161
678	-360.408	-202.722			678	0.0103	-0.0025215
679	-435.421	-281.791			679	0.0103	-0.0026548
680	-519.771	-379.214			680	0.0102	-0.0028361
681	-564.005	-445			681	0.0101	-0.0030381
682	-571.025	-445.945			682	0.0099356	-0.0033189
683	-605.019	-472.024			683	0.0096506	-0.0037506
684	-645.448	-512.378			684	0.0092	-0.0044031
685	-657.873	-535.422			685	0.0085458	-0.005336
686	-633.103	-529.918			686	0.0076455	-0.0065739
687	-611.651	-497.847			687	0.0064308	-0.0082282
688	-584.832	-454.885			688	0.0048477	-0.0104
689	-518.797	-419.417			689	0.0028596	-0.0132
690	-443.224	-364.305			690	0.00045934	-0.0166
691	-354.577	-290.544			691	-0.0023207	-0.0206
692	-276.986	-220.543			692	-0.0054334	-0.0252
693	-281.63	-205.65			693	-0.0088318	-0.0303
694	-244.821	-156.872			694	-0.0124	-0.0357
695	-202.673	-120.116			695	-0.016	-0.0412
696	-208.574	-147.482			696	-0.0196	-0.0467
697	-185.021	-155.139			697	-0.023	-0.0522
698	-202.042	-174.888			698	-0.0263	-0.0573
699	-244.487	-211.734			699	-0.0294	-0.0622
700	-237.592	-246.878			700	-0.0321	-0.0667
701	-233.472	-255.307			701	-0.0345	-0.0706
702	-231.895	-255.937			702	-0.0366	-0.074
703	-222.578	-259.022			703	-0.0382	-0.0768
704	-168.886	-245.596			704	-0.0395	-0.0791
705	-122.775	-218.292			705	-0.0404	-0.0808
706	-85.4854	-169.784			706	-0.041	-0.0819
707	-41.4544	-94.0215			707	-0.0412	-0.0825
708	9.6274	-21.2779			708	-0.041	-0.0826
709	59.8485	34.4323			709	-0.0405	-0.0822
710	97.7853	85.3621			710	-0.0398	-0.0813
711	114.43	158.571			711	-0.0387	-0.08
712	170.021	222.204			712	-0.0373	-0.0783
713	227.586	254.089			713	-0.0357	-0.0762
714	247.994	250.708			714	-0.0339	-0.0738
715	220.683	227.461			715	-0.0318	-0.0711
716	191.247	218.911			716	-0.0295	-0.068
717	181.097	227.284			717	-0.027	-0.0646
718	199.356	246.812			718	-0.0244	-0.061
719	161.899	268.138			719	-0.0217	-0.0572
720	138.528	277.189			720	-0.0188	-0.0532
721	141.786	265.216			721	-0.0159	-0.049
722	119.421	236.88			722	-0.0129	-0.0447
723	105.527	155.668			723	-0.0098877	-0.0404
724	73.3453	87.2751			724	-0.0068951	-0.0361
725	17.0621	70.8105			725	-0.0039189	-0.0318
726	14.7704	47.0883			726	-0.00096525	-0.0275
727	-3.5995	22.6802			727	0.0019431	-0.0232
728	-27.3854	-10.443			728	0.0047625	-0.0191
729	-24.4084	-60.8151			729	0.0074516	-0.0151
730	-30.5621	-102.646			730	0.01	-0.0113
731	-45.8894	-133.966			731	0.0125	-0.0076163
732	-79.1457	-158.962			732	0.0149	-0.0040659
733	-149.268	-187.483			733	0.0172	-0.00068115
734	-141.215	-188.942			734	0.0193	0.0025368
735	-109.822	-228.437			735	0.0213	0.0055284
736	-118.29	-320.567			736	0.0232	0.0082877
737	-170.045	-316.844			737	0.0249	0.011
738	-192.665	-316.834			738	0.0265	0.0135
739	-165.208	-316.707			739	0.028	0.0158
740	-106.025	-287.971			740	0.0295	0.018
741	-118.012	-311.102			741	0.0308	0.02
742	-95.707	-307.882			742	0.032	0.0219
743	-44.0219	-278.624			743	0.0331	0.0236
744	-80.1178	-305.601			744	0.0341	0.0251
745	-67.4891	-315.531			745	0.035	0.0265
746	-26.3012	-287.256			746	0.0358	0.0279
747	-0.7253	-227.288			747	0.0366	0.0291
748	-29.7808	-178.11			748	0.0373	0.0302
749	-4.7423	-159.874			749	0.0379	0.0312
750	48.2869	-164.367			750	0.0385	0.0321
751	64.0326	-167.925			751	0.039	0.033
752	70.0613	-147.368			752	0.0394	0.0337
753	137.082	-122.877			753	0.0399	0.0344
754	216.627	-99.7752			754	0.0402	0.035
755	166.648	-66.6057			755	0.0405	0.0355
756	171.15	2.5321			756	0.0408	0.036
757	193.827	39.6955			757	0.0411	0.0364
758	195.086	12.3619			758	0.0413	0.0368
759	208.963	-15.0128			759	0.0415	0.0371
760	221.245	23.921			760	0.0417	0.0374
761	229.336	76.3429			761	0.0418	0.0377
762	236.959	77.3324			762	0.0419	0.0379
763	265.314	132.631			763	0.042	0.038
764	258.52	143.331			764	0.0421	0.0382
765	223.141	98.9496			765	0.0422	0.0384
766	217.098	68.2589			766	0.0423	0.0384
767	268.952	124.163			767	0.0423	0.0385
768	297.234	150.899			768	0.0424	0.0386
769	269.749	118.719			769	0.0424	0.0386
770	262.762	192.179			770	0.0425	0.0387
771	280.8	207.098			771	0.0425	0.0388
772	314.413	192.875			772	0.0425	0.0388
773	341.796	210.701			773	0.0426	0.0389
774	323.342	218.483			774	0.0426	0.0389
775	301.021	228.664			775	0.0426	0.0389
776	277.741	242.778			776	0.0426	0.0388
777	237.945	250.262			777	0.0426	0.0388
778	232.431	193.425			778	0.0426	0.0388
779	242.694	209.066			779	0.0426	0.0388
780	261.262	294.417			780	0.0426	0.0388
781	304.358	245.268			781	0.0426	0.0388
782	337.927	263.239			782	0.0426	0.0387
783	320.65	267.917			783	0.0426	0.0387
784	239.876	192.307			784	0.0426	0.0387
785	143.072	183.566			785	0.0425	0.0386
786	178.158	229.963			786	0.0425	0.0386
787	257.345	268.485			787	0.0425	0.0386
788	224.26	233.317			788	0.0425	0.0385
789	226.859	200.287			789	0.0425	0.0385
790	189.357	197.532			790	0.0425	0.0384
791	107.097	208.593			791	0.0425	0.0384
792	55.447	183.119			792	0.0425	0.0383
793	80.7315	177.734			793	0.0425	0.0383
794	122.828	188.272			794	0.0425	0.0383
795	148.799	202.367			795	0.0425	0.0383
796	223.473	214.351			796	0.0425	0.0382
797	152.605	189.514			797	0.0424	0.0381
798	42.8799	159.836			798	0.0424	0.038
799	41.0972	165.858			799	0.0424	0.038
800	51.1911	193.124			800	0.0424	0.038
801	79.25	223.68			801	0.0424	0.038
802	101.304	225.494			802	0.0424	0.038
803	85.649	174.192			803	0.0424	0.0379
804	86.7895	155.893			804	0.0424	0.0379
805	72.4124	153.54			805	0.0424	0.0378
806	39.3965	157.192			806	0.0423	0.0377
807	28.7997	177.627			807	0.0423	0.0377
808	14.1717	171.566			808	0.0423	0.0377
809	21.1572	170.179			809	0.0423	0.0377
810	51.7615	186.833			810	0.0423	0.0377
811	25.5499	149.97			811	0.0423	0.0376
812	25.9902	144.74			812	0.0423	0.0375
813	37.3269	151.913			813	0.0423	0.0375
814	19.7101	131.117			814	0.0423	0.0374
815	-5.3497	130.221			815	0.0423	0.0374
816	-11.8357	125.349			816	0.0423	0.0374
817	-8.5766	111.928			817	0.0423	0.0373
818	-27.2771	97.3829			818	0.0423	0.0373
819	-68.4406	46.5365			819	0.0422	0.0372
820	-90.2838	30.6358			820	0.0422	0.0371
821	-78.8659	67.1818			821	0.0422	0.0371
822	-63.1077	89.0437			822	0.0422	0.0371
823	-48.4354	67.1794			823	0.0422	0.0371
824	-75.7889	33.3839			824	0.0422	0.0371
825	-146.223	19.5696			825	0.0421	0.037
826	-153.232	18.9672			826	0.0421	0.037
827	-147.911	30.2125			827	0.0421	0.0369
828	-158.391	20.4698			828	0.0421	0.0369
829	-188.488	-34.9589			829	0.0421	0.0368
830	-173.146	-90.9433			830	0.0421	0.0367
831	-121.748	-51.626			831	0.0421	0.0368
832	-61.9586	34.6966			832	0.0421	0.0368
833	-34.24	37.3203			833	0.0421	0.0367
834	-91.8062	2.7397			834	0.0421	0.0367
835	-131.673	-17.1119			835	0.042	0.0366
836	-130.388	-22.1721			836	0.042	0.0366
837	-171.511	-69.6362			837	0.042	0.0366
838	-168.319	-79.7995			838	0.042	0.0365
839	-159.62	-83.3665			839	0.042	0.0365
840	-172.297	-105.616			840	0.042	0.0365
841	-159.388	-117.801			841	0.042	0.0365
842	-154.52	-99.1912			842	0.042	0.0364
843	-158.687	-81.0457			843	0.042	0.0364
844	-169.19	-100.865			844	0.042	0.0364
845	-209.762	-164.161			845	0.0419	0.0363
846	-227.585	-163.811			846	0.0419	0.0363
847	-199.735	-105.721			847	0.0419	0.0363
848	-142.144	-62.8485			848	0.0419	0.0362
849	-179.84	-101.874			849	0.0419	0.0362
850	-200.824	-132.012			850	0.0419	0.0363
851	-180.661	-135.268			851	0.0419	0.0362
852	-179.877	-161.162			852	0.0419	0.0361
853	-148.027	-162.595			853	0.0419	0.0361
854	-157.133	-144.676			854	0.0419	0.0361
855	-219.651	-125.874			855	0.0419	0.0362
856	-246.345	-131.497			856	0.0419	0.0361
857	-264.922	-187.541			857	0.0419	0.036
858	-255.518	-220.479			858	0.0418	0.036
859	-211.841	-185.926			859	0.0418	0.036
860	-173.714	-151.368			860	0.0418	0.0359
861	-170.044	-174.664			861	0.0418	0.0359
862	-198.218	-194.406			862	0.0418	0.0359
863	-225.943	-149.829			863	0.0418	0.0359
864	-162.141	-139.478			864	0.0418	0.0359
865	-136.014	-169.17			865	0.0418	0.0358
866	-170.617	-195.573			866	0.0418	0.0358
867	-221.584	-167.101			867	0.0417	0.0358
868	-232.575	-135.499			868	0.0418	0.0358
869	-242.209	-137.332			869	0.0418	0.0358
870	-228.41	-149.831			870	0.0418	0.0357
871	-140.428	-118.525			871	0.0418	0.0357
872	-166.564	-156.842			872	0.0417	0.0357
873	-191.509	-144.979			873	0.0417	0.0357
874	-167.185	-73.2241			874	0.0418	0.0357
875	-170.526	-90.5205			875	0.0417	0.0356
876	-169.633	-175.66			876	0.0418	0.0356
877	-195.371	-226.191			877	0.0418	0.0356
878	-234.463	-193.618			878	0.0417	0.0356
879	-179.114	-153.955			879	0.0417	0.0355
880	-191.446	-158.185			880	0.0417	0.0355
881	-199.709	-167.751			881	0.0417	0.0354
882	-132.771	-137.536			882	0.0417	0.0354
883	-81.0428	-70.3634			883	0.0417	0.0354
884	-170.028	-93.6589			884	0.0417	0.0354
885	-267.296	-158.713			885	0.0416	0.0354
886	-215.377	-163.156			886	0.0416	0.0353
887	-158.483	-71.6804			887	0.0417	0.0354
888	-123.424	-52.9777			888	0.0417	0.0354
889	-126.44	-99.3004			889	0.0416	0.0353
890	-158.856	-113.407			890	0.0416	0.0352
891	-136.286	-88.1737			891	0.0416	0.0352
892	-127.737	-90.5686			892	0.0416	0.0352
893	-134.756	-109.324			893	0.0416	0.0352
894	-114.326	-86.7338			894	0.0416	0.0352
895	-149.931	-117.545			895	0.0416	0.0352
896	-90.7356	-69.5074			896	0.0416	0.0352
897	14.0681	14.7797			897	0.0416	0.0352
898	-69.1534	-72.4493			898	0.0416	0.0351
899	-39.6207	-102.694			899	0.0415	0.035
900	-38.572	-109.132			900	0.0415	0.0349
901	-107.623	-100.485			901	0.0415	0.0349
902	-78.0373	-9.6359			902	0.0415	0.0349
903	-112.235	-3.5796			903	0.0415	0.0349
904	-159.293	-43.6243			904	0.0415	0.0349
905	-147.101	-65.2412			905	0.0415	0.0349
906	-46.2497	-40.6671			906	0.0415	0.035
907	-54.171	-81.1806			907	0.0415	0.0349
908	-94.0911	-123.776			908	0.0414	0.0347
909	-87.6526	-109.914			909	0.0414	0.0347
910	-133.831	-105.192			910	0.0415	0.0348
911	-127.181	-29.3341			911	0.0415	0.0347
912	-92.5336	15.1867			912	0.0414	0.0347
913	-69.0093	-37.5687			913	0.0415	0.0347
914	-5.1601	36.4073			914	0.0415	0.0348
915	48.8674	37.9491			915	0.0414	0.0346
916	35.6389	13.0423			916	0.0414	0.0345
917	-62.8423	40.9142			917	0.0414	0.0346
918	-134.567	-60.5233			918	0.0414	0.0345
919	-115.106	-67.4619			919	0.0414	0.0345
920	-32.8472	28.9356			920	0.0414	0.0345
921	21.7602	106.598			921	0.0413	0.0344
922	-89.9219	-11.1969			922	0.0413	0.0344
923	-89.6584	-37.2406			923	0.0413	0.0343
924	0.4678	31.0525			924	0.0413	0.0343
925	3.4332	41.7578			925	0.0413	0.0342
926	15.9496	70.3563			926	0.0413	0.0342
927	-29.8871	70.835			927	0.0413	0.0342
928	-104.635	43.6321			928	0.0412	0.0342
929	-117.118	23.8972			929	0.0412	0.0342
930	-78.188	13.2751			930	0.0412	0.0341
931	-45.2779	9.0865			931	0.0412	0.034
932	-46.1955	10.1217			932	0.0412	0.0341
933	-68.0824	22.0843			933	0.0412	0.0339
934	-40.2812	93.8219			934	0.0412	0.034
935	27.3112	142.439			935	0.0412	0.034
936	40.194	124.322			936	0.0411	0.0338
937	-114.895	57.5417			937	0.0411	0.0338
938	-132.477	17.7955			938	0.041	0.0337
939	-77.6376	12.0321			939	0.041	0.0336
940	-29.329	28.4356			940	0.0409	0.0336
941	-19.8811	45.0603			941	0.0409	0.0336
942	3.489	32.7255			942	0.0409	0.0335
943	12.3856	-4.4373			943	0.0408	0.0334
944	-31.577	-29.2657			944	0.0408	0.0334
945	-137.351	17.0129			945	0.0408	0.0333
946	29.6919	133.27			946	0.0408	0.0334
947	57.2097	57.6106			947	0.0407	0.0332
948	-145.097	-134.185			948	0.0406	0.033
949	-156.49	21.7959			949	0.0405	0.0331
950	-81.1163	-12.1637			950	0.0405	0.033
951	-70.356	-75.7127			951	0.0404	0.0329
952	-96.2942	-34.2232			952	0.0403	0.0328
953	76.073	51.7804			953	0.0403	0.0327
954	78.2964	56.441			954	0.0402	0.0326
955	-18.1273	67.9281			955	0.0402	0.0327
956	-74.8588	96.734			956	0.0402	0.0328
957	1.5544	14.2297			957	0.0401	0.0325
958	-21.6076	-0.5935			958	0.04	0.0324
959	-24.8973	19.3637			959	0.0399	0.0323
960	35.1484	27.2002			960	0.0399	0.0322
961	20.4317	10.2436			961	0.0398	0.0321
962	-52.4219	-127.031			962	0.0397	0.0321
963	-25.3367	-127.323			963	0.0397	0.0321
964	80.3695	31.2696			964	0.0397	0.0322
965	-0.3677	-0.5432			965	0.0397	0.0321
966	-37.671	-45.5844			966	0.0396	0.032
967	-13.9046	-90.3666			967	0.0395	0.0319
968	11.6736	-123.382			968	0.0395	0.0318
969	-49.9547	-104.762			969	0.0395	0.0318
970	1.1836	31.5331			970	0.0395	0.032
971	-40.7839	-27.0328			971	0.0395	0.032
972	-196.677	-229.827			972	0.0394	0.0317
973	-190.889	-64.9031			973	0.0394	0.0318
974	-101.585	33.1523			974	0.0394	0.0319
975	46.8479	96.7592			975	0.0394	0.0319
976	134.282	110.136			976	0.0393	0.0317
977	-18.1413	-42.2995			977	0.0393	0.0316
978	-30.6531	-20.1558			978	0.0393	0.0317
979	41.0395	37.3073			979	0.0393	0.0318
980	89.8721	46.8852			980	0.0393	0.0318
981	49.9679	59.034			981	0.0393	0.0319
982	26.4208	-22.6366			982	0.0392	0.0318
983	25.0967	53.0136			983	0.0392	0.0317
984	84.6166	244.461			984	0.0392	0.0318
985	244.788	242.127			985	0.0393	0.0318
986	248.061	283.434			986	0.0393	0.0319
987	87.516	211.442			987	0.0392	0.0318
988	-45.8886	135.153			988	0.0392	0.0317
989	80.615	308.287			989	0.0393	0.0319
990	52.9991	193.347			990	0.0394	0.0319
991	30.7837	60.1624			991	0.0393	0.0318
992	6.2507	8.5217			992	0.0393	0.0317
993	-111.944	-34.7717			993	0.0392	0.0317
994	32.1311	-44.1718			994	0.0392	0.0315
995	148.071	17.1581			995	0.0393	0.0317
996	164.608	157.8			996	0.0393	0.0318
997	154.299	316.316			997	0.0392	0.0316
998	21.0601	222.692			998	0.0392	0.0315
999	-85.2189	92.1826			999	0.0392	0.0316
1000	-22.6522	84.1953			1000	0.0393	0.0317
1001	6.4532	76.3094			1001	0.0393	0.0318
1002	2.0287	68.9396			1002	0.0394	0.0318
1003	6.6786	39.7502			1003	0.0394	0.0317
1004	0.7464	32.7501			1004	0.0394	0.0317
1005	-5.0262	36.1812			1005	0.0393	0.0316
1006	5.1805	45.6922			1006	0.0393	0.0316
1007	33.244	84.4573			1007	0.0394	0.0316
1008	28.0067	84.9165			1008	0.0394	0.0316
1009	19.4554	67.6856			1009	0.0394	0.0316
1010	7.4746	54.6473			1010	0.0394	0.0316
1011	-16.0854	28.352			1011	0.0394	0.0316
1012	-38.8823	6.7751			1012	0.0394	0.0316
1013	-48.3461	4.5534			1013	0.0395	0.0315
1014	-22.9561	38.8037			1014	0.0395	0.0316
1015	-24.4885	40.1875			1015	0.0395	0.0315
1016	-48.921	33.298			1016	0.0395	0.0315
1017	-52.9142	24.9322			1017	0.0395	0.0315
1018	-46.1662	3.315			1018	0.0396	0.0314
1019	-50.5383	-11.5065			1019	0.0396	0.0314
1020	-53.3895	-37.0072			1020	0.0396	0.0314
1021	-53.9518	-36.9421			1021	0.0396	0.0313
1022	-72.3139	-27.3169			1022	0.0396	0.0313
1023	-62.2085	0.474			1023	0.0397	0.0313
1024	-31.2967	24.2754			1024	0.0397	0.0313
1025	-14.7249	28.2799			1025	0.0397	0.0312
1026	-24.3186	6.4294			1026	0.0397	0.0311
1027	-46.4755	-21.6499			1027	0.0397	0.0311
1028	-69.0283	-35.1712			1028	0.0397	0.031
1029	-97.3554	-41.884			1029	0.0398	0.031
1030	-108.826	-47.522			1030	0.0398	0.0309
1031	-94.8367	-38.6516			1031	0.0398	0.0309
1032	-87.4156	-48.7466			1032	0.0398	0.0309
1033	-79.9482	-80.0469			1033	0.0398	0.0308
1034	-77.3148	-79.259			1034	0.0399	0.0308
1035	-73.123	-63.5412			1035	0.0399	0.0308
1036	-69.1262	-61.6922			1036	0.0399	0.0307
1037	-72.5993	-47.0869			1037	0.0399	0.0307
1038	-66.5139	-37.2976			1038	0.0399	0.0307
1039	-53.9561	-46.335			1039	0.0399	0.0306
1040	-39.3112	-59.129			1040	0.0399	0.0306
1041	-45.565	-69.026			1041	0.0399	0.0305
1042	-53.0771	-74.0534			1042	0.0399	0.0305
1043	-61.1579	-86.4991			1043	0.0398	0.0305
1044	-77.4265	-94.0534			1044	0.0398	0.0304
1045	-69.4969	-82.5255			1045	0.0398	0.0304
1046	-36.5656	-39.5858			1046	0.0398	0.0305
1047	-13.8893	-26.1441			1047	0.0398	0.0305
1048	18.6565	-17.1944			1048	0.0398	0.0305
1049	40.808	-2.6243			1049	0.0398	0.0305
1050	56.3227	-4.6894			1050	0.0398	0.0305
1051	63.6693	-0.6961			1051	0.0398	0.0305
1052	67.593	17.1356			1052	0.0398	0.0306
1053	65.1462	24.394			1053	0.0398	0.0306
1054	61.2923	28.5826			1054	0.0398	0.0306
1055	80.2899	64.5052			1055	0.0397	0.0307
1056	75.277	70.9573			1056	0.0397	0.0307
1057	80.7844	73.1557			1057	0.0397	0.0307
1058	104.36	82.6335			1058	0.0397	0.0307
1059	90.3157	59.0248			1059	0.0397	0.0307
1060	69.5398	41.879			1060	0.0396	0.0307
1061	68.9651	45.6352			1061	0.0396	0.0307
1062	72.1331	50.6069			1062	0.0396	0.0307
1063	72.2988	68.4555			1063	0.0396	0.0307
1064	75.0399	62.9609			1064	0.0395	0.0307
1065	91.4968	47.6571			1065	0.0395	0.0307
1066	97.421	43.8871			1066	0.0395	0.0307
1067	93.9778	29.4117			1067	0.0395	0.0307
1068	90.8354	14.9383			1068	0.0395	0.0307
1069	95.2664	35.4119			1069	0.0394	0.0307
1070	121.564	52.6923			1070	0.0394	0.0307
1071	123.68	43.2446			1071	0.0394	0.0307
1072	108.4	29.0783			1072	0.0394	0.0307
1073	94.1565	20.3776			1073	0.0394	0.0307
1074	75.6201	21.0914			1074	0.0394	0.0307
1075	77.7216	18.6866			1075	0.0393	0.0307
1076	91.5847	17.8302			1076	0.0393	0.0306
1077	101.119	5.9956			1077	0.0393	0.0306
1078	108.101	-26.6338			1078	0.0393	0.0306
1079	100.921	-47.7039			1079	0.0393	0.0306
1080	66.2189	-65.6214			1080	0.0393	0.0306
1081	58.3407	-79.96			1081	0.0392	0.0305
1082	59.4402	-91.1979			1082	0.0392	0.0305
1083	44.449	-99.1079			1083	0.0392	0.0305
1084	51.3887	-106.925			1084	0.0392	0.0304
1085	62.2962	-112.806			1085	0.0392	0.0304
1086	35.9849	-138.075			1086	0.0392	0.0303
1087	19.9733	-148.719			1087	0.0391	0.0303
1088	18.4416	-140.732			1088	0.0391	0.0303
1089	11.4854	-148.19			1089	0.0391	0.0303
1090	32.0799	-136.685			1090	0.0391	0.0303
1091	61.6439	-129.074			1091	0.0391	0.0302
1092	66.7409	-142.597			1092	0.0391	0.0302
1093	59.5083	-162.462			1093	0.0391	0.0302
1094	32.7896	-184.902			1094	0.0391	0.0301
1095	19.2798	-184.464			1095	0.039	0.0301
1096	18.7082	-178.778			1096	0.039	0.0301
1097	34.5547	-163.495			1097	0.039	0.03
1098	35.7325	-141.356			1098	0.039	0.03
1099	37.8743	-130.775			1099	0.039	0.03
1100	50.0146	-135.186			1100	0.039	0.03
1101	31.0682	-137.509			1101	0.0389	0.0299
1102	21.26	-136.227			1102	0.0389	0.0299
1103	42.1831	-126.052			1103	0.0389	0.0299
1104	26.8436	-120.054			1104	0.0389	0.0298
1105	1.3266	-125.234			1105	0.0389	0.0298
1106	8.3781	-126.689			1106	0.0388	0.0297
1107	13.6914	-119.625			1107	0.0388	0.0296
1108	15.5933	-107.441			1108	0.0388	0.0296
1109	17.7749	-107.502			1109	0.0388	0.0295
1110	6.3318	-122.453			1110	0.0388	0.0295
1111	2.6229	-129.038			1111	0.0387	0.0294
1112	6.2838	-129.927			1112	0.0387	0.0294
1113	11.7398	-134.933			1113	0.0387	0.0293
1114	34.1264	-122.52			1114	0.0387	0.0293
1115	70.1416	-86.3725			1115	0.0387	0.0293
1116	91.9012	-58.5417			1116	0.0387	0.0293
1117	95.2313	-38.0725			1117	0.0387	0.0292
1118	89.6416	-22.1808			1118	0.0387	0.0292
1119	89.9846	-13.125			1119	0.0387	0.0292
1120	94.4635	5.6968			1120	0.0386	0.0291
1121	96.5675	23.477			1121	0.0386	0.0291
1122	103.954	31.8541			1122	0.0386	0.029
1123	104.07	35.0677			1123	0.0386	0.029
1124	96.7165	28.3206			1124	0.0386	0.0289
1125	102.67	24.2201			1125	0.0385	0.0289
1126	123.595	36.8648			1126	0.0385	0.0288
1127	140.504	55.1883			1127	0.0385	0.0288
1128	137.075	59.7168			1128	0.0384	0.0287
1129	138.141	64.0011			1129	0.0384	0.0287
1130	133.111	65.7284			1130	0.0383	0.0286
1131	131.293	64.42			1131	0.0382	0.0285
1132	138.119	58.4461			1132	0.0381	0.0284
1133	144.269	53.0315			1133	0.038	0.0283
1134	140.331	56.0859			1134	0.0379	0.0281
1135	134.346	63.879			1135	0.0378	0.028
1136	115.929	54.6145			1136	0.0377	0.0279
1137	105.046	46.1672			1137	0.0376	0.0278
1138	101.766	30.8871			1138	0.0375	0.0277
1139	88.1087	2.1371			1139	0.0374	0.0275
1140	73.3753	-23.1479			1140	0.0372	0.0274
1141	66.1229	-40.1022			1141	0.0371	0.0272
1142	77.8335	-45.1807			1142	0.037	0.0271
1143	95.8668	-48.454			1143	0.0368	0.0269
1144	97.8438	-59.1019			1144	0.0367	0.0268
1145	98.7955	-64.032			1145	0.0365	0.0266
1146	98.3772	-75.2702			1146	0.0364	0.0265
1147	80.5663	-101.464			1147	0.0362	0.0263
1148	74.4506	-119.811			1148	0.0361	0.0262
1149	77.0245	-135.696			1149	0.0359	0.0261
1150	80.9267	-143.206			1150	0.0358	0.0259
1151	78.3281	-159.105			1151	0.0356	0.0258
1152	74.497	-170.043			1152	0.0355	0.0257
1153	91.6953	-162.381			1153	0.0353	0.0256
1154	117.505	-156.14			1154	0.0352	0.0255
1155	140.131	-144.062			1155	0.0351	0.0254
1156	157.6	-133.823			1156	0.035	0.0253
1157	150.414	-140.413			1157	0.0348	0.0252
1158	140.282	-147.524			1158	0.0347	0.0251
1159	143.848	-148.831			1159	0.0346	0.0251
1160	146.375	-144.384			1160	0.0345	0.025
1161	151.872	-138.713			1161	0.0344	0.025
1162	168.623	-126.003			1162	0.0343	0.0249
1163	176.693	-115.35			1163	0.0342	0.0249
1164	181.845	-103.845			1164	0.0341	0.0248
1165	188.968	-91.4879			1165	0.034	0.0248
1166	200.122	-69.9457			1166	0.034	0.0248
1167	203.878	-62.4224			1167	0.0339	0.0247
1168	206.117	-60.0018			1168	0.0338	0.0247
1169	194.452	-67.3779			1169	0.0337	0.0247
1170	192.725	-72.1225			1170	0.0336	0.0246
1171	186.357	-78.2223			1171	0.0336	0.0246
1172	173.286	-76.4937			1172	0.0335	0.0246
1173	175.405	-65.7452			1173	0.0334	0.0245
1174	169.844	-64.5589			1174	0.0334	0.0245
1175	164.02	-57.2639			1175	0.0333	0.0245
1176	170.956	-49.0828			1176	0.0332	0.0245
1177	177.065	-48.4119			1177	0.0332	0.0245
1178	177.475	-37.8895			1178	0.0331	0.0245
1179	176.849	-27.0832			1179	0.033	0.0245
1180	181.968	-11.3263			1180	0.033	0.0245
1181	191.209	17.7712			1181	0.0329	0.0245
1182	194.133	34.3177			1182	0.0329	0.0244
1183	198.627	45.876			1183	0.0328	0.0244
1184	202.737	59.3072			1184	0.0328	0.0244
1185	200.33	65.7775			1185	0.0327	0.0244
1186	202.298	73.4357			1186	0.0327	0.0244
1187	208.954	83.7068			1187	0.0326	0.0244
1188	213.171	94.8772			1188	0.0326	0.0244
1189	218.839	100.355			1189	0.0325	0.0244
1190	218.048	109.082			1190	0.0325	0.0244
1191	218.317	125.394			1191	0.0324	0.0245
1192	219.326	140.215			1192	0.0324	0.0245
1193	211.988	147.921			1193	0.0324	0.0245
1194	209.727	155.776			1194	0.0323	0.0245
1195	210.218	167.352			1195	0.0323	0.0245
1196	216.719	181.992			1196	0.0323	0.0245
1197	223.627	191.732			1197	0.0323	0.0246
1198	244.555	211.246			1198	0.0322	0.0246
1199	244.546	216.177			1199	0.0322	0.0246
1200	228.963	198.202			1200	0.0322	0.0246
1201	225.361	201.363			1201	0.0322	0.0246
1202	216.891	216.269			1202	0.0322	0.0247
1203	213.778	219.032			1203	0.0322	0.0247
1204	223.509	229.388			1204	0.0322	0.0247
1205	227.111	232.352			1205	0.0322	0.0247
1206	231.758	222.316			1206	0.0322	0.0247
1207	224.867	212.4			1207	0.0322	0.0247
1208	216.582	213.215			1208	0.0322	0.0247
1209	209.933	216.668			1209	0.0322	0.0247
1210	200.175	221.382			1210	0.0322	0.0247
1211	192.795	215.079			1211	0.0322	0.0247
1212	188.894	206.96			1212	0.0322	0.0247
1213	174.946	192.821			1213	0.0322	0.0247
1214	161.343	177.191			1214	0.0322	0.0247
1215	154.006	177.45			1215	0.0323	0.0247
1216	142.253	173.226			1216	0.0323	0.0247
1217	133.564	171.869			1217	0.0323	0.0247
1218	118.57	166.994			1218	0.0323	0.0247
1219	93.451	158.506			1219	0.0323	0.0248
1220	78.5132	158.394			1220	0.0323	0.0248
1221	65.9901	166.177			1221	0.0324	0.0248
1222	54.7679	167.053			1222	0.0324	0.0248
1223	47.2038	166.587			1223	0.0324	0.0248
1224	42.1937	167.926			1224	0.0324	0.0248
1225	44.8674	168.814			1225	0.0324	0.0248
1226	37.2491	163.978			1226	0.0324	0.0248
1227	25.6021	158.907			1227	0.0325	0.0248
1228	17.3657	157.351			1228	0.0325	0.0247
1229	3.5063	141.083			1229	0.0325	0.0247
1230	-9.1997	129.693			1230	0.0325	0.0247
1231	-9.3676	127.667			1231	0.0325	0.0247
1232	-12.8759	123.073			1232	0.0325	0.0247
1233	-24.0976	117.455			1233	0.0326	0.0247
1234	-36.7534	112.27			1234	0.0326	0.0247
1235	-41.388	110.43			1235	0.0326	0.0247
1236	-41.5773	109.615			1236	0.0326	0.0247
1237	-48.5604	107.265			1237	0.0326	0.0247
1238	-49.9488	110.861			1238	0.0326	0.0247
1239	-56.9801	107.777			1239	0.0327	0.0246
1240	-82.4564	91.3819			1240	0.0327	0.0246
1241	-84.2616	93.0423			1241	0.0327	0.0246
1242	-67.6346	104.476			1242	0.0327	0.0246
1243	-66.061	109.321			1243	0.0327	0.0246
1244	-57.564	126.125			1244	0.0328	0.0246
1245	-56.5685	132.646			1245	0.0328	0.0246
1246	-72.3775	124.553			1246	0.0328	0.0246
1247	-79.7922	123.729			1247	0.0328	0.0246
1248	-87.925	122.038			1248	0.0328	0.0246
1249	-85.6481	126.812			1249	0.0328	0.0245
1250	-87.3362	123.194			1250	0.0329	0.0245
1251	-85.336	134.436			1251	0.0329	0.0245
1252	-72.2871	147.856			1252	0.0329	0.0245
1253	-75.2026	140.94			1253	0.0329	0.0245
1254	-75.5939	153.173			1254	0.033	0.0245
1255	-68.1146	166.605			1255	0.033	0.0245
1256	-77.1181	167.139			1256	0.033	0.0245
1257	-97.5071	166.507			1257	0.033	0.0244
1258	-112.159	159.068			1258	0.033	0.0244
1259	-135.811	136.602			1259	0.033	0.0243
1260	-151.108	119.894			1260	0.033	0.0243
1261	-162.532	97.2789			1261	0.033	0.0243
1262	-172.722	84.9663			1262	0.033	0.0243
1263	-183.286	75.3782			1263	0.033	0.0243
1264	-187.366	68.6821			1264	0.033	0.0242
1265	-181.387	69.8623			1265	0.033	0.0242
1266	-181.748	73.1288			1266	0.033	0.0242
1267	-178.505	81.3365			1267	0.033	0.0242
1268	-181.786	83.1253			1268	0.0329	0.0242
1269	-197.932	84.6465			1269	0.0329	0.0242
1270	-203.334	87.3936			1270	0.0329	0.0242
1271	-206.919	81.142			1271	0.0328	0.0242
1272	-205.418	86.3716			1272	0.0328	0.0242
1273	-196.741	104.871			1273	0.0328	0.0242
1274	-189.76	111.098			1274	0.0327	0.0242
1275	-184.093	104.386			1275	0.0327	0.0242
1276	-182.722	103.489			1276	0.0326	0.0242
1277	-188.662	98.617			1277	0.0326	0.0242
1278	-204.083	84.1104			1278	0.0326	0.0242
1279	-211.587	74.0424			1279	0.0325	0.0242
1280	-226.331	72.1304			1280	0.0325	0.0242
1281	-227.488	57.3666			1281	0.0324	0.0242
1282	-216.787	25.6254			1282	0.0324	0.0241
1283	-211.941	15.864			1283	0.0323	0.0241
1284	-199.106	11.6919			1284	0.0323	0.0241
1285	-197.944	7.9859			1285	0.0323	0.0241
1286	-211.114	18.0928			1286	0.0322	0.0241
1287	-210.227	20.9764			1287	0.0322	0.0241
1288	-206.412	17.2674			1288	0.0321	0.0241
1289	-202.665	19.2305			1289	0.0321	0.0241
1290	-184.623	32.9083			1290	0.032	0.0241
1291	-178.072	33.1348			1291	0.032	0.024
1292	-186.392	30.7122			1292	0.0319	0.024
1293	-185.085	20.7163			1293	0.0319	0.024
1294	-179.123	1.9217			1294	0.0318	0.0239
1295	-179.677	-27.3191			1295	0.0317	0.0239
1296	-170.66	-52.5504			1296	0.0317	0.0238
1297	-166.213	-75.1654			1297	0.0316	0.0238
1298	-167.567	-92.3993			1298	0.0316	0.0237
1299	-176.534	-107.8			1299	0.0315	0.0237
1300	-179.651	-117.169			1300	0.0314	0.0236
1301	-185.765	-116.786			1301	0.0314	0.0236
1302	-186.469	-126.877			1302	0.0313	0.0235
1303	-181.381	-136.368			1303	0.0312	0.0234
1304	-181.885	-148.18			1304	0.0311	0.0234
1305	-182.514	-171.268			1305	0.0311	0.0233
1306	-184.444	-181.921			1306	0.031	0.0232
1307	-189.005	-179.994			1307	0.0309	0.0231
1308	-193.985	-193.035			1308	0.0308	0.023
1309	-198.982	-209.918			1309	0.0307	0.0229
1310	-205.564	-225.989			1310	0.0307	0.0228
1311	-216.673	-258.149			1311	0.0306	0.0228
1312	-223.25	-274.391			1312	0.0305	0.0227
1313	-231.155	-280.257			1313	0.0304	0.0226
1314	-234.379	-286.155			1314	0.0303	0.0225
1315	-234.789	-283.546			1315	0.0302	0.0224
1316	-231.849	-285.88			1316	0.0301	0.0223
1317	-219.651	-290.447			1317	0.03	0.0222
1318	-213.952	-294.267			1318	0.0299	0.0221
1319	-207.362	-298.142			1319	0.0298	0.022
1320	-205.469	-304.435			1320	0.0297	0.0219
1321	-207.151	-316.409			1321	0.0296	0.0218
1322	-210.838	-320.094			1322	0.0295	0.0217
1323	-211.982	-325.911			1323	0.0294	0.0216
1324	-215.496	-337.777			1324	0.0292	0.0215
1325	-210.69	-336.431			1325	0.0291	0.0213
1326	-202.369	-329.093			1326	0.029	0.0212
1327	-193.821	-319.293			1327	0.0289	0.0211
1328	-176.183	-298.872			1328	0.0287	0.021
1329	-167.916	-287.749			1329	0.0286	0.0209
1330	-161.218	-278.381			1330	0.0285	0.0208
1331	-161.653	-270.111			1331	0.0284	0.0207
1332	-174.782	-270.284			1332	0.0282	0.0206
1333	-175.047	-260.709			1333	0.0281	0.0205
1334	-176.611	-248.374			1334	0.028	0.0204
1335	-171.608	-232.047			1335	0.0278	0.0203
1336	-151.564	-202.281			1336	0.0277	0.0202
1337	-142.297	-187.698			1337	0.0276	0.0201
1338	-136.589	-178.948			1338	0.0274	0.0199
1339	-131.225	-169.737			1339	0.0273	0.0198
1340	-131.181	-171.447			1340	0.0272	0.0197
1341	-127.445	-166.526			1341	0.0271	0.0196
1342	-123.44	-158.718			1342	0.0269	0.0195
1343	-117.924	-148.423			1343	0.0268	0.0193
1344	-111.346	-135.32			1344	0.0267	0.0192
1345	-103.196	-122.547			1345	0.0266	0.0191
1346	-98.7093	-114.468			1346	0.0265	0.019
1347	-85.9455	-92.3617			1347	0.0264	0.0189
1348	-66.1736	-70.814			1348	0.0263	0.0188
1349	-40.6579	-47.4003			1349	0.0262	0.0187
1350	-16.2187	-23.3604			1350	0.0261	0.0187
1351	15.6383	7.9964			1351	0.026	0.0186
1352	45.0783	32.7027			1352	0.0259	0.0185
1353	72.4365	50.3639			1353	0.0258	0.0184
1354	101.985	79.2703			1354	0.0257	0.0183
1355	139.207	114.866			1355	0.0257	0.0183
1356	164.165	143.687			1356	0.0256	0.0182
1357	184.985	179.549			1357	0.0255	0.0181
1358	201.697	204.069			1358	0.0254	0.018
1359	210.241	218.047			1359	0.0254	0.0179
1360	221.036	234.21			1360	0.0253	0.0178
1361	234.598	249.633			1361	0.0252	0.0177
1362	238.204	259.114			1362	0.0251	0.0176
1363	237.684	263.69			1363	0.025	0.0175
1364	234.453	268.515			1364	0.0249	0.0173
1365	227.124	274.996			1365	0.0248	0.0172
1366	213.754	269.505			1366	0.0247	0.0171
1367	198.867	258.241			1367	0.0245	0.0169
1368	178.184	243.205			1368	0.0244	0.0167
1369	140.222	210.548			1369	0.0242	0.0165
1370	115.457	187.459			1370	0.0241	0.0163
1371	90.6653	165.607			1371	0.0239	0.0161
1372	73.574	147.189			1372	0.0237	0.0159
1373	65.3002	132.084			1373	0.0236	0.0157
1374	59.3205	119.712			1374	0.0234	0.0154
1375	56.3332	103.56			1375	0.0231	0.0152
1376	54.9854	84.0748			1376	0.0229	0.0149
1377	56.5012	74.7732			1377	0.0227	0.0146
1378	60.9184	63.8305			1378	0.0224	0.0143
1379	61.97	61.1042			1379	0.0221	0.014
1380	64.1286	69.1812			1380	0.0218	0.0136
1381	60.3018	69.0654			1381	0.0214	0.0133
1382	54.974	70.6774			1382	0.0211	0.0129
1383	44.9857	64.9318			1383	0.0207	0.0125
1384	28.4768	52.6348			1384	0.0203	0.012
1385	21.5556	46.6393			1385	0.0199	0.0116
1386	19.9371	41.3071			1386	0.0194	0.0111
1387	14.9172	34.4106			1387	0.019	0.0107
1388	18.72	34.2704			1388	0.0185	0.0102
1389	13.9477	29.1034			1389	0.0181	0.0097494
1390	-0.3322	18.1966			1390	0.0176	0.0092944
1391	-6.243	13.8101			1391	0.0171	0.0088498
1392	-12.3133	13.6915			1392	0.0166	0.0084116
1393	-15.0236	13.2336			1393	0.0162	0.0079807
1394	-14.6006	17.1905			1394	0.0157	0.0075548
1395	-13.33	18.1428			1395	0.0153	0.0071352
1396	-7.091	19.4024			1396	0.0148	0.006714
1397	-5.6895	19.3494			1397	0.0144	0.0063182
1398	-3.5101	19.1123			1398	0.014	0.0059305
1399	-3.7301	18.5905			1399	0.0136	0.0055691
1400	-7.5383	18.0063			1400	0.0132	0.0052353
1401	-10.7132	18.0681			1401	0.0128	0.004919
1402	-14.6275	20.9964			1402	0.0124	0.0046316
1403	-16.7276	20.4769			1403	0.0121	0.0043517
1404	-14.868	19.5241			1404	0.0118	0.0040882
1405	-17.3947	17.6113			1405	0.0114	0.0038404
1406	-21.2911	14.2688			1406	0.0111	0.0036064
1407	-25.7156	7.3251			1407	0.0108	0.0033821
1408	-29.2259	4.0201			1408	0.0105	0.0031785
1409	-35.565	1.8315			1409	0.0102	0.0029955
1410	-39.3362	-0.6274			1410	0.01	0.0028195
1411	-40.512	-2.2781			1411	0.0096859	0.0026584
1412	-42.4826	-4.3852			1412	0.0094192	0.0025034
1413	-45.5439	-7.6257			1413	0.0091582	0.002358
1414	-47.7031	-7.5158			1414	0.0089028	0.0022228
1415	-48.786	-5.9681			1415	0.0086543	0.002098
1416	-49.5378	-4.3166			1416	0.0084092	0.0019785
1417	-51.2024	-0.3811			1417	0.0081685	0.0018699
1418	-51.323	2.8235			1418	0.0079324	0.0017632
1419	-48.9708	6.1689			1419	0.0077002	0.0016602
1420	-49.1896	8.5697			1420	0.0074736	0.0015643
1421	-53.1699	10.5593			1421	0.0072533	0.0014764
1422	-50.9284	13.5039			1422	0.0070345	0.0013888
1423	-44.3877	17.0116			1423	0.0068188	0.0013055
1424	-42.4091	18.3818			1424	0.006608	0.001225
1425	-37.5155	20.077			1425	0.0063997	0.0011465
1426	-36.2078	20.524			1426	0.0061961	0.001071
1427	-41.9354	17.1001			1427	0.0059991	0.0010007
1428	-43.9479	16.1228			1428	0.005803	0.00093028
1429	-48.4115	14.7381			1429	0.0056062	0.0008579
1430	-45.7254	16.0261			1430	0.0054178	0.00079298
1431	-32.7439	21.4869			1431	0.0052341	0.00073305
1432	-30.1766	22.9906			1432	0.0050549	0.0006746
1433	-27.38	27.6585			1433	0.0048838	0.00062552
1434	-26.9888	26.0218			1434	0.0047142	0.00057073
1435	-40.1892	12.9029			1435	0.0045431	0.00050665
1436	-44.7913	8.1176			1436	0.0043823	0.00045472
1437	-40.7042	5.4769			1437	0.0042288	0.00040575
1438	-41.2062	2.1279			1438	0.0040794	0.00036129
1439	-41.1516	5.3044			1439	0.0039416	0.00033424
1440	-42.1254	5.0686			1440	0.0038026	0.00029821
1441	-44.5988	2.7807			1441	0.0036653	0.00025944
1442	-51.1494	-4.1162			1442	0.0035277	0.00021656
1443	-53.2211	-6.6469			1443	0.0033999	0.00017994
1444	-54.0661	-8.8187			1444	0.0032759	0.000141
1445	-54.1539	-9.579			1445	0.0031568	0.00010706
1446	-52.3787	-7.6478			1446	0.0030455	7.9962e-05
1447	-52.1188	-9.3903			1447	0.0029358	4.9124e-05
1448	-51.4831	-13.1331			1448	0.0028276	1.5396e-05
1449	-51.5988	-13.0607			1449	0.0027262	-1.1537e-05
1450	-52.5574	-9.8072			1450	0.0026317	-3.3766e-05
1451	-53.25	-15.1311			1451	0.002538	-5.904e-05
1452	-52.0321	-21.4071			1452	0.0024482	-8.3376e-05
1453	-56.0527	-29.1259			1453	0.0023602	-0.00010484
1454	-64.563	-47.8975			1454	0.0022757	-0.00012742
1455	-68.4337	-55.2318			1455	0.0021915	-0.00014647
1456	-73.1332	-53.6135			1456	0.0021104	-0.00015956
1457	-77.6666	-58.5542			1457	0.0020281	-0.000175
1458	-77.4078	-62.9268			1458	0.0019467	-0.00019254
1459	-82.1564	-68.6532			1459	0.0018645	-0.00020533
1460	-94.5794	-80.0544			1460	0.0017811	-0.00021679
1461	-98.5119	-84.8649			1461	0.0016998	-0.00022389
1462	-98.69	-84.4285			1462	0.0016195	-0.00022541
1463	-99.8956	-87.6531			1463	0.0015388	-0.00022773
1464	-95.5862	-89.8724			1464	0.0014605	-0.00022813
1465	-95.647	-92.2843			1465	0.0013798	-0.00022598
1466	-100.92	-98.7773			1466	0.0012971	-0.00022247
1467	-101.637	-100.448			1467	0.0012153	-0.00021678
1468	-99.7917	-96.9397			1468	0.0011324	-0.00020839
1469	-99.7458	-96.0531			1469	0.0010512	-0.00019682
1470	-97.818	-92.6995			1470	0.00097054	-0.00018395
1471	-97.5463	-92.7851			1471	0.00089172	-0.00016685
1472	-101.846	-96.3284			1472	0.00081364	-0.00014238
1473	-101.723	-98.5997			1473	0.00073835	-0.0001198
1474	-96.8965	-102.583			1474	0.00066617	-9.7442e-05
1475	-95.9318	-105.106			1475	0.00059455	-7.0911e-05
1476	-97.1465	-106.655			1476	0.0005235	-4.5214e-05
1477	-95.074	-107.636			1477	0.00045614	-1.3181e-05
1478	-88.9043	-102.829			1478	0.00039195	3.2607e-05
1479	-90.0972	-106.124			1479	0.00032812	6.8751e-05
1480	-95.7421	-117.706			1480	0.00026529	9.8075e-05
1481	-97.136	-123.625			1481	0.00020671	0.00013495
1482	-104.428	-133.773			1482	0.00014941	0.00016827
1483	-108.271	-140.342			1483	9.5198e-05	0.00020611
1484	-108.675	-143.291			1484	4.4559e-05	0.00024909
1485	-100.354	-137.681			1485	-6.9148e-07	0.00030277
1486	-99.9625	-139.705			1486	-4.5288e-05	0.0003513
1487	-101.909	-143.015			1487	-8.8581e-05	0.00039845
1488	-104.105	-148.226			1488	-0.00012776	0.00045006
1489	-107.617	-157.593			1489	-0.00016357	0.00050277
1490	-110.66	-159.712			1490	-0.00019627	0.00056321
1491	-115.633	-161.091			1491	-0.00022639	0.00062809
1492	-116.873	-159.776			1492	-0.000252	0.00069543
1493	-117.087	-152.354			1493	-0.00027286	0.00077193
1494	-115.401	-148.603			1494	-0.00029299	0.00084073
1495	-109.737	-145.734			1495	-0.00030964	0.00090695
1496	-108.067	-142.322			1496	-0.00032522	0.00097647
1497	-107.614	-138.289			1497	-0.00034025	0.0010441
1498	-105.504	-134.877			1498	-0.00035086	0.0011164
1499	-103.107	-129.509			1499	-0.00035771	0.0011943
1500	-103.277	-130.525			1500	-0.00036387	0.001268
1501	-104.278	-136.649			1501	-0.00036937	0.0013371
1502	-102.948	-137.883			1502	-0.00036837	0.001418
1503	-104.908	-143.074			1503	-0.00036464	0.0015026
1504	-101.869	-142.63			1504	-0.00035625	0.0015896
1505	-92.8338	-134.269			1505	-0.00033904	0.0016894
1506	-86.405	-131.272			1506	-0.00032505	0.0017799
1507	-77.6933	-128.095			1507	-0.00031129	0.0018646
1508	-73.8847	-128.257			1508	-0.00029356	0.001954
1509	-71.5445	-131.595			1509	-0.00027471	0.002042
1510	-71.1478	-134.344			1510	-0.00025269	0.0021347
1511	-75.1372	-139.07			1511	-0.00022549	0.0022335
1512	-78.1751	-143.721			1512	-0.0001993	0.002328
1513	-82.1142	-149.941			1513	-0.00017395	0.0024209
1514	-85.8595	-153.145			1514	-0.00014373	0.0025177
1515	-91.7487	-156.942			1515	-0.00011211	0.0026116
1516	-94.6454	-157.701			1516	-7.6223e-05	0.0027121
1517	-97.5831	-153.05			1517	-3.5167e-05	0.00282
1518	-96.9568	-151.442			1518	7.1634e-06	0.0029264
1519	-90.99	-151.002			1519	5.4328e-05	0.0030361
1520	-88.5991	-148.703			1520	9.9334e-05	0.0031437
1521	-83.3732	-146.437			1521	0.00014426	0.0032481
1522	-82.5558	-143.548			1522	0.00019114	0.0033578
1523	-91.9151	-140.62			1523	0.00023527	0.0034704
1524	-90.4171	-134.474			1524	0.00028543	0.0035819
1525	-84.3894	-126.6			1525	0.00034065	0.0036947
1526	-78.6511	-118.121			1526	0.00039688	0.0038104
1527	-65.149	-106.48			1527	0.00045677	0.0039232
1528	-54.6472	-94.4602			1528	0.00051773	0.0040428
1529	-46.8679	-79.9048			1529	0.00057926	0.004171
1530	-38.6851	-69.2253			1530	0.00064376	0.0042973
1531	-29.2916	-57.2044			1531	0.0007112	0.0044272
1532	-20.9117	-49.6501			1532	0.00077991	0.0045554
1533	-14.7676	-48.7001			1533	0.00085319	0.0046856
1534	-7.2205	-46.5933			1534	0.00092402	0.0048113
1535	3.2799	-48.6894			1535	0.00099268	0.0049313
1536	10.0353	-46.7881			1536	0.0010647	0.0050553
1537	16.1204	-41.7429			1537	0.0011364	0.0051764
1538	20.1635	-38.5834			1538	0.0012106	0.0053012
1539	15.867	-34.3988			1539	0.0012879	0.0054322
1540	18.5077	-29.9982			1540	0.0013672	0.0055619
1541	24.1059	-26.7027			1541	0.0014475	0.0056908
1542	30.4883	-23.584			1542	0.0015304	0.0058222
1543	40.0209	-22.5117			1543	0.001617	0.0059566
1544	54.2436	-17.282			1544	0.0017052	0.0060888
1545	62.3398	-7.3465			1545	0.0017945	0.0062255
1546	67.2615	-0.6687			1546	0.0018798	0.0063561
1547	74.0464	14.6189			1547	0.0019651	0.006489
1548	82.0259	27.5578			1548	0.0020545	0.0066271
1549	90.4435	39.4737			1549	0.0021423	0.0067608
1550	101.099	50.3722			1550	0.0022306	0.0068958
1551	109.768	59.2146			1551	0.0023198	0.0070279
1552	118.166	67.6886			1552	0.0024091	0.0071574
1553	124.665	72.9162			1553	0.002499	0.0072846
1554	131.028	72.0555			1554	0.0025903	0.0074098
1555	135.697	81.3517			1555	0.0026815	0.0075366
1556	136.812	91.6192			1556	0.0027732	0.0076606
1557	141.486	106.02			1557	0.0028633	0.0077862
1558	146.555	131.94			1558	0.0029541	0.0079186
1559	153.351	142.198			1559	0.0030423	0.0080355
1560	163.696	148.271			1560	0.003128	0.0081458
1561	169.152	152.142			1561	0.0032133	0.0082535
1562	173.473	146.433			1562	0.0032969	0.0083515
1563	177.412	147.778			1563	0.0033815	0.0084517
1564	177.912	151.19			1564	0.0034645	0.0085502
1565	181.283	152.77			1565	0.003551	0.00865
1566	185.173	153.279			1566	0.0036391	0.0087469
1567	190.612	156.48			1567	0.003728	0.0088471
1568	197.296	160.193			1568	0.0038189	0.0089501
1569	204.099	165.168			1569	0.0039097	0.0090523
1570	214.089	171.862			1570	0.0040018	0.0091549
1571	219.34	180.452			1571	0.0040918	0.0092562
1572	221.129	190.318			1572	0.0041822	0.0093614
1573	226.358	199.556			1573	0.004271	0.0094564
1574	230.875	212.59			1574	0.0043566	0.0095441
1575	236.684	220.314			1575	0.0044455	0.0096362
1576	245.708	226.091			1576	0.0045352	0.0097263
1577	252.378	229.052			1577	0.0046241	0.0098108
1578	256.315	225.098			1578	0.0047136	0.0098941
1579	263.618	230.728			1579	0.0048042	0.01
1580	273.889	237.908			1580	0.0048933	0.0101
1581	280.221	246.164			1581	0.0049865	0.0101
1582	284.864	262.103			1582	0.005083	0.0102
1583	292.311	271.58			1583	0.0051781	0.0103
1584	300.152	277.383			1584	0.0052788	0.0104
1585	305.577	285.571			1585	0.0053686	0.0105
1586	312.765	291.933			1586	0.0054501	0.0106
1587	318.114	302.63			1587	0.0055393	0.0106
1588	323.239	323.309			1588	0.0056248	0.0107
1589	319.667	324.884			1589	0.0057136	0.0108
1590	308.012	317.591			1590	0.0058122	0.0109
1591	306.798	315.331			1591	0.0059009	0.0109
1592	300.437	299.013			1592	0.0059808	0.011
1593	301.566	294.908			1593	0.0060683	0.011
1594	318.393	302.949			1594	0.0061578	0.0111
1595	324.053	306.002			1595	0.0062454	0.0111
1596	323.132	307.097			1596	0.0063353	0.0112
1597	326.538	309.732			1597	0.0064242	0.0113
1598	333.661	315.887			1598	0.0065093	0.0113
1599	332.061	318.924			1599	0.0065973	0.0113
1600	327.121	322.204			1600	0.0066891	0.0114
1601	322.139	322.412			1601	0.0067775	0.0115
1602	308.723	321.152			1602	0.0068671	0.0115
1603	302.239	315.815			1603	0.0069503	0.0116
1604	301.052	305.538			1604	0.0070276	0.0116
1605	297.285	296.488			1605	0.0071085	0.0116
1606	294.687	282.278			1606	0.0071875	0.0116
1607	288.46	275.134			1607	0.0072661	0.0117
1608	277.886	267.938			1608	0.0073475	0.0117
1609	272.968	270.234			1609	0.0074257	0.0117
1610	268.562	287.464			1610	0.0075005	0.0118
1611	266.039	287.883			1611	0.007574	0.0118
1612	272.362	286.584			1612	0.0076478	0.0118
1613	265.763	281.838			1613	0.0077184	0.0119
1614	249.735	260.854			1614	0.007783	0.0119
1615	241.47	254.519			1615	0.0078525	0.0119
1616	228.752	258.715			1616	0.0079224	0.0119
1617	223.616	257.328			1617	0.007993	0.0119
1618	226.888	256.514			1618	0.0080681	0.012
1619	226.398	254.23			1619	0.0081378	0.012
1620	225.844	249.636			1620	0.0082076	0.012
1621	227.425	247.017			1621	0.0082709	0.012
1622	230.139	243.688			1622	0.0083255	0.012
1623	233.503	244.747			1623	0.0083868	0.012
1624	245.857	252.919			1624	0.0084486	0.012
1625	242.005	250.468			1625	0.008509	0.012
1626	227.228	244.608			1626	0.008574	0.012
1627	220.006	240.157			1627	0.0086324	0.012
1628	202.849	227.539			1628	0.0086834	0.012
1629	194.487	220.815			1629	0.0087385	0.012
1630	200.151	219.753			1630	0.0087946	0.012
1631	194.54	215.892			1631	0.0088486	0.012
1632	180.768	209.238			1632	0.0089016	0.012
1633	176.932	208.736			1633	0.0089564	0.012
1634	176.823	215.23			1634	0.0090107	0.012
1635	171.881	215.542			1635	0.0090642	0.012
1636	166.397	213.158			1636	0.0091201	0.0121
1637	166.367	214.255			1637	0.0091729	0.0121
1638	166.917	214.531			1638	0.0092252	0.0121
1639	163.397	210.37			1639	0.0092723	0.0121
1640	168.488	206.546			1640	0.0093154	0.0121
1641	165.855	208.103			1641	0.009359	0.0121
1642	147.101	204.846			1642	0.0093981	0.012
1643	142.346	208.128			1643	0.0094375	0.012
1644	145.659	225.227			1644	0.009481	0.012
1645	144.154	230.479			1645	0.0095164	0.012
1646	144.612	230.186			1646	0.0095449	0.012
1647	147.189	231.843			1647	0.0095753	0.012
1648	147.058	228.352			1648	0.0096041	0.012
1649	150.122	228.006			1649	0.0096283	0.0119
1650	158.708	229.498			1650	0.0096539	0.0119
1651	165.998	231.831			1651	0.0096702	0.0119
1652	174.62	237.899			1652	0.0096777	0.0118
1653	180.638	240.221			1653	0.0096854	0.0118
1654	186.418	239.803			1654	0.0096867	0.0118
1655	188.307	241.981			1655	0.0096882	0.0117
1656	184.05	243.965			1656	0.0096896	0.0117
1657	190.007	243.688			1657	0.0096865	0.0116
1658	199.697	244.423			1658	0.0096821	0.0116
1659	208.377	246.842			1659	0.0096727	0.0115
1660	223.223	244.926			1660	0.009657	0.0114
1661	230.561	249.942			1661	0.0096429	0.0114
1662	235.822	267.58			1662	0.0096254	0.0113
1663	236.12	264.957			1663	0.0096082	0.0113
1664	234.328	255.19			1664	0.0095932	0.0112
1665	221.197	241.405			1665	0.0095707	0.0111
1666	194.705	209.467			1666	0.0095436	0.0111
1667	182.153	198.244			1667	0.0095184	0.011
1668	170.387	198.301			1668	0.0094897	0.0109
1669	160.553	189.443			1669	0.009461	0.0109
1670	156.869	184.96			1670	0.0094346	0.0108
1671	146.935	173.495			1671	0.009403	0.0107
1672	132.631	150.67			1672	0.0093669	0.0106
1673	116.849	137.109			1673	0.0093313	0.0105
1674	107.075	134.869			1674	0.009297	0.0105
1675	85.6473	115.023			1675	0.009255	0.0104
1676	52.6007	86.432			1676	0.0092102	0.0103
1677	27.1622	62.9596			1677	0.0091605	0.0102
1678	-4.8643	26.868			1678	0.0091036	0.0101
1679	-21.1563	9.724			1679	0.0090454	0.0101
1680	-30.6106	2.7827			1680	0.0089823	0.01
1681	-29.4606	1.4803			1681	0.0089213	0.0098918
1682	-29.2116	4.1458			1682	0.0088604	0.009817
1683	-48.5719	-5.4022			1683	0.0087916	0.0097372
1684	-58.1619	-8.2764			1684	0.0087244	0.0096652
1685	-80.0644	-19.292			1685	0.008659	0.0095996
1686	-109.681	-42.2814			1686	0.0085853	0.0095254
1687	-116.491	-55.8339			1687	0.0085191	0.0094622
1688	-130.842	-68.9148			1688	0.0084589	0.0094029
1689	-145.866	-80.2154			1689	0.0083948	0.0093374
1690	-151.777	-88.9264			1690	0.008337	0.0092752
1691	-161.076	-87.5079			1691	0.0082791	0.0092111
1692	-172.754	-88.3453			1692	0.0082232	0.0091528
1693	-174.453	-87.2332			1693	0.0081731	0.0091013
1694	-167.585	-74.2568			1694	0.0081236	0.0090497
1695	-179.828	-79.5957			1695	0.0080829	0.0090021
1696	-180.539	-74.2511			1696	0.0080458	0.0089583
1697	-176.727	-65.4883			1697	0.0080081	0.0089113
1698	-188.665	-72.7042			1698	0.0079747	0.0088628
1699	-178.488	-71.6676			1699	0.0079394	0.0088062
1700	-155.477	-62.8412			1700	0.007906	0.0087511
1701	-141.803	-50.7482			1701	0.0078768	0.0087027
1702	-136.667	-42.6338			1702	0.0078442	0.0086415
1703	-136.972	-34.1575			1703	0.0078148	0.0085863
1704	-138.374	-32.9588			1704	0.0077855	0.0085269
1705	-129.191	-30.5579			1705	0.0077513	0.0084489
1706	-114.875	-30.4501			1706	0.0077158	0.0083664
1707	-102.451	-33.3426			1707	0.0076774	0.0082806
1708	-98.8953	-33.808			1708	0.0076368	0.0081892
1709	-113.127	-51.5241			1709	0.0075966	0.0080927
1710	-122.345	-56.5339			1710	0.007563	0.0080111
1711	-130.859	-61.4914			1711	0.0075319	0.0079348
1712	-152.846	-81.2693			1712	0.0074967	0.0078502
1713	-162.631	-88.9157			1713	0.0074649	0.0077743
1714	-174.262	-106.789			1714	0.007434	0.0076999
1715	-195.711	-123.343			1715	0.0074009	0.0076252
1716	-209.76	-133.19			1716	0.0073705	0.0075529
1717	-249.958	-180.105			1717	0.0073329	0.0074657
1718	-271.218	-206.348			1718	0.0073024	0.007396
1719	-276.82	-225.129			1719	0.0072789	0.0073333
1720	-291.97	-250.212			1720	0.007251	0.0072698
1721	-300.076	-262.427			1721	0.0072265	0.0072196
1722	-310.954	-280.832			1722	0.007199	0.0071663
1723	-334.99	-316.972			1723	0.0071642	0.0071046
1724	-353.224	-344.158			1724	0.0071318	0.0070509
1725	-369.16	-364.851			1725	0.0070971	0.0069998
1726	-380.35	-385.604			1726	0.0070705	0.0069615
1727	-380.801	-405.235			1727	0.0070511	0.0069293
1728	-395.137	-422.766			1728	0.0070259	0.0069006
1729	-416.682	-439.42			1729	0.0070041	0.0068878
1730	-422.332	-446.678			1730	0.0069853	0.0068776
1731	-431.255	-446.914			1731	0.0069569	0.0068614
1732	-438.775	-452.263			1732	0.0069413	0.0068617
1733	-430.393	-451.911			1733	0.0069386	0.0068818
1734	-434.592	-459.787			1734	0.0069295	0.0068866
1735	-452.966	-478.741			1735	0.0069238	0.0068953
1736	-456.779	-481.959			1736	0.006918	0.006904
1737	-455.582	-481.223			1737	0.0069106	0.0069043
1738	-451.417	-478.908			1738	0.0069065	0.0069086
1739	-439.282	-466.748			1739	0.0069054	0.0069206
1740	-434.049	-458.533			1740	0.0069007	0.0069241
1741	-427.274	-450.976			1741	0.0068945	0.0069193
1742	-428.015	-439.88			1742	0.0068889	0.0069311
1743	-418.566	-430.94			1743	0.0068847	0.0069353
1744	-403.376	-416.616			1744	0.00689	0.0069404
1745	-395.952	-404.434			1745	0.0069002	0.0069515
1746	-385.539	-396.75			1746	0.0068987	0.0069412
1747	-375.478	-386.304			1747	0.0068942	0.0069248
1748	-361.424	-380.639			1748	0.0068912	0.0069134
1749	-345.268	-372.06			1749	0.0068852	0.0069005
1750	-330.775	-346.57			1750	0.0068865	0.0068893
1751	-313.51	-327.531			1751	0.0068953	0.0068795
1752	-297.881	-313.049			1752	0.0068995	0.0068702
1753	-289.698	-306.277			1753	0.0069015	0.0068497
1754	-280.727	-320.043			1754	0.0069066	0.006827
1755	-266.823	-322.741			1755	0.0069089	0.0068019
1756	-261.659	-316.509			1756	0.0069107	0.006771
1757	-247.939	-299.571			1757	0.0069128	0.0067438
1758	-216.946	-267.964			1758	0.0069184	0.0067206
1759	-203.683	-266.14			1759	0.0069304	0.0067012
1760	-189.037	-275.329			1760	0.0069522	0.0066915
1761	-172.297	-280.455			1761	0.0069759	0.0066842
1762	-178.253	-290.264			1762	0.0069918	0.0066758
1763	-179.382	-280.189			1763	0.0070084	0.0066709
1764	-185.715	-270.313			1764	0.0070171	0.0066583
1765	-193.055	-261.523			1765	0.0070288	0.0066534
1766	-179.546	-257.089			1766	0.0070569	0.006656
1767	-160.56	-246.878			1767	0.0070818	0.0066632
1768	-141.091	-217.802			1768	0.0071021	0.0066768
1769	-125.127	-208.702			1769	0.0071231	0.0066739
1770	-114.841	-199.008			1770	0.007141	0.006668
1771	-100.059	-184.242			1771	0.0071666	0.0066714
1772	-73.6742	-163.039			1772	0.0072065	0.0066889
1773	-64.2485	-148.476			1773	0.0072375	0.0066915
1774	-69.1318	-140.533			1774	0.0072586	0.006679
1775	-65.2648	-130.296			1775	0.0072879	0.0066734
1776	-63.9957	-126.571			1776	0.0073207	0.0066622
1777	-62.8778	-125.01			1777	0.0073534	0.0066542
1778	-55.7644	-111.66			1778	0.007392	0.0066626
1779	-57.2502	-110.709			1779	0.007429	0.0066604
1780	-67.9305	-124.413			1780	0.0074624	0.0066454
1781	-72.002	-135.42			1781	0.0075082	0.0066393
1782	-72.2218	-145.782			1782	0.0075581	0.0066386
1783	-54.1381	-136.03			1783	0.0076146	0.0066444
1784	-46.1116	-124.08			1784	0.0076599	0.0066341
1785	-35.3022	-108.864			1785	0.0077086	0.0066337
1786	-13.7238	-88.2754			1786	0.0077571	0.0066312
1787	-6.4023	-91.8459			1787	0.0078037	0.0066118
1788	-13.0533	-106.512			1788	0.0078605	0.0066047
1789	-24.967	-115.315			1789	0.007911	0.0065891
1790	-31.3922	-116.051			1790	0.0079675	0.006579
1791	-33.905	-109.682			1791	0.0080255	0.0065705
1792	-33.1842	-111.805			1792	0.0080647	0.0065323
1793	-20.9447	-115.341			1793	0.0081123	0.0064968
1794	-26.7079	-123.173			1794	0.0081625	0.0064711
1795	-55.3562	-150.879			1795	0.0082092	0.006445
1796	-57.4831	-160.98			1796	0.0082778	0.0064493
1797	-51.8913	-149.258			1797	0.0083493	0.0064742
1798	-51.9339	-150.423			1798	0.0084108	0.0064714
1799	-18.9089	-131.811			1799	0.0084818	0.0064652
1800	9.5382	-104.842			1800	0.0085476	0.0064637
1801	21.803	-93.8308			1801	0.008607	0.0064592
1802	18.704	-98.5343			1802	0.0086607	0.0064521
1803	-39.668	-125.246			1803	0.0087128	0.0064507
1804	-48.8477	-133.887			1804	0.0087777	0.0064676
1805	-17.6987	-126.546			1805	0.0088551	0.0064929
1806	-21.7381	-144.399			1806	0.0089243	0.0065104
1807	-30.6439	-182.736			1807	0.0089902	0.0065203
1808	-43.363	-194.541			1808	0.0090799	0.0065877
1809	-51.3588	-215.747			1809	0.0091593	0.0066271
1810	-46.5007	-236.434			1810	0.0092207	0.0066423
1811	-25.9728	-229.511			1811	0.0092828	0.0066725
1812	50.4294	-178.719			1812	0.0093457	0.0067131
1813	76.6932	-161.557			1813	0.0094022	0.0067459
1814	85.7103	-142.251			1814	0.0094461	0.0067742
1815	96.2884	-127.88			1815	0.0094963	0.0068072
1816	81.7529	-129.376			1816	0.0095534	0.0068617
1817	94.1074	-123.712			1817	0.0096026	0.0068797
1818	118.456	-106.926			1818	0.009638	0.0068754
1819	92.8212	-112.34			1819	0.0096723	0.0068823
1820	95.1189	-103.872			1820	0.0097039	0.0068801
1821	101.344	-97.7374			1821	0.0097181	0.006848
1822	102.356	-84.7463			1822	0.0097493	0.0068435
1823	108.924	-61.0667			1823	0.0097903	0.0068536
1824	114.425	-41.114			1824	0.0098266	0.0068599
1825	106.843	-9.045			1825	0.0098636	0.0068807
1826	110.709	6.4617			1826	0.0099057	0.0068877
1827	124.496	15.3817			1827	0.0099463	0.0068777
1828	137.495	14.7247			1828	0.01	0.0068806
1829	147.035	14.3998			1829	0.01	0.0068962
1830	161.497	3.468			1830	0.0101	0.0069267
1831	166.841	-0.6503			1831	0.0102	0.0069266
1832	168.043	-0.2763			1832	0.0102	0.0069393
1833	162.98	-9.8859			1833	0.0103	0.0069228
1834	144.886	-30.5731			1834	0.0103	0.0068564
1835	137.435	-41.0337			1835	0.0103	0.006817
1836	125.084	-51.9096			1836	0.0103	0.0067806
1837	120.02	-59.2349			1837	0.0104	0.0067468
1838	120.492	-63.0468			1838	0.0104	0.0067155
1839	136.107	-66.4023			1839	0.0104	0.0066853
1840	134.829	-49.7297			1840	0.0105	0.0066628
1841	138.284	-11.3039			1841	0.0105	0.0066602
1842	127.868	-1.1617			1842	0.0105	0.0066232
1843	97.6763	15.8161			1843	0.0105	0.0065726
1844	82.6639	23.471			1844	0.0105	0.0065328
1845	58.5693	1.4878			1845	0.0105	0.0064803
1846	50.8853	-4.8985			1846	0.0105	0.006429
1847	72.7846	15.7015			1847	0.0105	0.0064141
1848	72.5782	10.0166			1848	0.0105	0.0063555
1849	68	-5.7313			1849	0.0105	0.0062757
1850	61.8345	-44.9682			1850	0.0104	0.0061552
1851	58.7934	-49.9486			1851	0.0104	0.0060716
1852	45.3436	-55.4218			1852	0.0104	0.0059801
1853	38.2298	-52.9033			1853	0.0104	0.0058934
1854	43.6408	-18.0969			1854	0.0103	0.0058343
1855	39.1407	-6.6069			1855	0.0103	0.0057483
1856	20.3253	-4.8461			1856	0.0102	0.0056478
1857	15.3031	-5.4249			1857	0.0102	0.0055406
1858	15.3735	-8.7025			1858	0.0101	0.0054265
1859	20.4234	-18.3152			1859	0.0101	0.0053054
1860	26.806	-10.6355			1860	0.01	0.0051879
1861	42.7262	4.5296			1861	0.01	0.0050573
1862	49.4967	10.2925			1862	0.0098838	0.0049389
1863	45.8242	26.2721			1863	0.0097995	0.0048167
1864	52.3786	35.7035			1864	0.0097362	0.0047105
1865	53.3677	11.9267			1865	0.0096792	0.0046019
1866	64.0302	28.8329			1866	0.0096266	0.004501
1867	99.0184	73.0062			1867	0.0095883	0.0044159
1868	106.66	106.139			1868	0.0095401	0.0043144
1869	105.681	143.732			1869	0.009488	0.0042064
1870	97.469	205.179			1870	0.0094324	0.0041024
1871	100.516	236.868			1871	0.0093684	0.0039633
1872	98.3119	247.797			1872	0.0092975	0.0038079
1873	98.6281	270.404			1873	0.0092161	0.0036503
1874	126.598	280.007			1874	0.0091228	0.0034608
1875	130.894	306.674			1875	0.0090319	0.003315
1876	128.494	358.766			1876	0.0089309	0.003187
1877	123.118	383.562			1877	0.0088389	0.0030806
1878	106.423	415.613			1878	0.0087574	0.0030279
1879	103.988	430.708			1879	0.008673	0.0029567
1880	103.997	433.405			1880	0.0085916	0.0028905
1881	93.2632	409.282			1881	0.008516	0.0028263
1882	103.847	407.507			1882	0.008441	0.0027923
1883	130.764	407.256			1883	0.008369	0.002753
1884	144.812	403.547			1884	0.0082987	0.0027472
1885	164.216	409.909			1885	0.0082324	0.0027782
1886	169.858	400.794			1886	0.0081664	0.0028052
1887	153.871	374.377			1887	0.008102	0.002842
1888	153.266	362.406			1888	0.0080383	0.0028839
1889	153.406	353.531			1889	0.0079692	0.0029275
1890	148.963	341.96			1890	0.0079133	0.0029921
1891	153.546	319.166			1891	0.007866	0.0030508
1892	171.538	302.806			1892	0.0078095	0.0030916
1893	162.486	279.024			1893	0.0077573	0.0031514
1894	138.11	241.049			1894	0.0077113	0.0032213
1895	118.661	206.843			1895	0.0076616	0.0032787
1896	75.8755	166.926			1896	0.007603	0.0033325
1897	53.9968	141.261			1897	0.007555	0.0033984
1898	45.9586	120.052			1898	0.0075127	0.0034668
1899	34.308	97.3288			1899	0.0074686	0.0035245
1900	26.9105	93.2071			1900	0.0074214	0.0035893
1901	22.1438	69.2069			1901	0.0073849	0.0036448
1902	6.9822	30.2466			1902	0.0073529	0.0036929
1903	-0.7755	1.4298			1903	0.007318	0.0037365
1904	-4.8362	-17.4336			1904	0.0072869	0.0037831
1905	-1.4251	-27.1541			1905	0.0072644	0.0038436
1906	-9.0747	-39.0619			1906	0.0072368	0.0038868
1907	-17.76	-40.2117			1907	0.0072044	0.0039129
1908	-27.9515	-56.2785			1908	0.0071766	0.0039444
1909	-51.3636	-88.1959			1909	0.0071541	0.0039772
1910	-64.2145	-105.348			1910	0.0071279	0.0040035
1911	-85.105	-139.68			1911	0.0070961	0.0040142
1912	-71.2207	-125.225			1912	0.0070759	0.0040561
1913	-49.9723	-105.953			1913	0.0070564	0.0040799
1914	-46.4427	-104.149			1914	0.0070299	0.0040886
1915	-47.4053	-104.126			1915	0.0070043	0.0041031
1916	-48.9476	-105.433			1916	0.0069814	0.0041171
1917	-47.6349	-108.897			1917	0.0069537	0.0041231
1918	-62.0365	-119.148			1918	0.0069172	0.0041288
1919	-57.6164	-130.031			1919	0.0068906	0.0041244
1920	-36.3521	-154.862			1920	0.0068678	0.0041008
1921	-26.9614	-155.638			1921	0.0068446	0.0040969
1922	-15.7403	-146.238			1922	0.0068275	0.0041003
1923	-3.9207	-129.47			1923	0.0068098	0.0041057
1924	-15.985	-123.951			1924	0.0067756	0.0040879
1925	-19.5337	-125.053			1925	0.0067463	0.0040708
1926	-31.0276	-133.437			1926	0.0067153	0.0040486
1927	-65.5694	-178.963			1927	0.0066749	0.0039983
1928	-75.8216	-185.003			1928	0.0066417	0.0039654
1929	-73.4449	-165.494			1929	0.0066129	0.0039447
1930	-72.3086	-160.2			1930	0.0065845	0.0039186
1931	-62.3377	-153.793			1931	0.0065595	0.0038913
1932	-52.986	-146.001			1932	0.0065342	0.0038631
1933	-41.6622	-139.353			1933	0.0065138	0.0038421
1934	-36.241	-133.586			1934	0.0064852	0.0038079
1935	-19.9759	-126.169			1935	0.0064551	0.0037681
1936	1.5714	-106.114			1936	0.0064258	0.0037294
1937	18.996	-86.8943			1937	0.0063992	0.0036912
1938	24.0539	-72.5917			1938	0.0063744	0.0036698
1939	16.1581	-75.5878			1939	0.006347	0.0036372
1940	-21.4589	-100.504			1940	0.0063256	0.003609
1941	-32.5832	-103.335			1941	0.0062914	0.0035639
1942	-44.8398	-114.325			1942	0.0062468	0.0035065
1943	-44.3343	-112.64			1943	0.0062088	0.0034532
1944	-25.9495	-91.3189			1944	0.0061709	0.003395
1945	-6.0405	-64.7519			1945	0.0061213	0.0033285
1946	2.013	-65.7276			1946	0.0060893	0.0032796
1947	-4.1012	-78.2388			1947	0.0060639	0.0032352
1948	-6.5296	-87.6768			1948	0.0060366	0.0031881
1949	-6.8278	-92.0669			1949	0.006014	0.003159
1950	-11.5807	-82.9452			1950	0.0059826	0.0031212
1951	-19.8815	-80.2879			1951	0.0059448	0.0030607
1952	-21.5072	-70.6741			1952	0.0059047	0.0030081
1953	-39.933	-55.6227			1953	0.0058557	0.0029576
1954	-24.795	-42.5042			1954	0.0058137	0.002897
1955	33.3194	-24.1255			1955	0.0057751	0.0028265
1956	56.0071	-5.8738			1956	0.0057305	0.0027648
1957	77.2981	12.1138			1957	0.0056826	0.0026972
1958	99.1222	28.9895			1958	0.0056366	0.0026315
1959	98.3293	51.029			1959	0.0055963	0.0025877
1960	73.5919	47.3579			1960	0.0055512	0.0025322
1961	65.8644	44.0745			1961	0.0055119	0.0024765
1962	47.5393	22.5874			1962	0.0054767	0.0024181
1963	26.4472	3.8529			1963	0.0054318	0.0023574
1964	-13.4984	-27.8508			1964	0.0053778	0.0022943
1965	-20.3991	-31.1685			1965	0.0053286	0.0022353
1966	-21.6613	-33.8472			1966	0.0052775	0.0021726
1967	-11.4473	-23.6338			1967	0.0052251	0.0021093
1968	24.0767	15.0616			1968	0.0051714	0.0020459
1969	58.105	35.0313			1969	0.0051222	0.0019824
1970	64.7269	39.2798			1970	0.0050696	0.0019185
1971	80.7442	75.5976			1971	0.0050145	0.0018714
1972	94.8141	95.1509			1972	0.0049609	0.0018143
1973	82.1086	84.8195			1973	0.0049095	0.0017454
1974	70.9707	81.7849			1974	0.0048537	0.0016738
1975	57.0397	61.419			1975	0.0047897	0.0015837
1976	49.0847	55.2613			1976	0.0047253	0.0015056
1977	36.6102	48.398			1977	0.0046532	0.0014262
1978	31.5182	55.9087			1978	0.0045888	0.001358
1979	29.682	87.6861			1979	0.0045263	0.0013062
1980	36.6613	100.145			1980	0.0044654	0.0012445
1981	49.8062	110.65			1981	0.004413	0.0011929
1982	58.9824	109.28			1982	0.0043498	0.0011166
1983	79.6075	109.69			1983	0.0042817	0.0010249
1984	107.46	103.877			1984	0.0042169	0.00093849
1985	121.939	130.414			1985	0.0041555	0.00087611
1986	121.94	151.887			1986	0.004087	0.00080379
1987	120.776	142.517			1987	0.0040206	0.00072793
1988	137.255	148.551			1988	0.0039546	0.0006543
1989	141.153	142.14			1989	0.0038806	0.00056976
1990	144.743	100.175			1990	0.0037948	0.00044699
1991	140.577	87.966			1991	0.0037223	0.00037194
1992	122.574	92.4328			1992	0.0036511	0.00032697
1993	112.76	96.1404			1993	0.0035798	0.00026666
1994	107.053	107.983			1994	0.0035158	0.00022056
1995	84.2719	113.676			1995	0.0034471	0.00016496
1996	73.678	132.26			1996	0.0033698	8.9491e-05
1997	82.2721	154.67			1997	0.0032908	1.2807e-05
1998	85.0531	147.671			1998	0.0032192	-5.7589e-05
1999	97.2407	149.951			1999	0.0031418	-0.0001343
2000	112.94	149.817			2000	0.0030695	-0.00020101
2001	100.055	121.911			2001	0.0030059	-0.0002695
2002	98.0964	113.281			2002	0.0029341	-0.00033944
2003	97.4947	121.691			2003	0.0028588	-0.0004089
2004	93.1251	112.759			2004	0.0027839	-0.0004798
2005	85.6549	94.883			2005	0.002708	-0.00055742
2006	92.2529	94.7746			2006	0.0026268	-0.0006212
2007	84.039	89.9728			2007	0.0025531	-0.00067068
2008	48.4315	77.2553			2008	0.0024763	-0.00072348
2009	41.1793	89.8137			2009	0.0024069	-0.00076056
2010	27.3729	102.11			2010	0.0023407	-0.00079596
2011	13.8717	109.197			2011	0.0022707	-0.00084093
2012	25.823	117.438			2012	0.002208	-0.0008786
2013	42.8988	130.694			2013	0.0021437	-0.00091419
2014	59.2365	136.597			2014	0.0020751	-0.00095948
2015	86.5701	129.63			2015	0.002012	-0.0010097
2016	107.796	127.958			2016	0.0019409	-0.0010725
2017	113.628	130.221			2017	0.001871	-0.0011204
2018	115.172	143.681			2018	0.0018098	-0.0011471
2019	104.686	136.158			2019	0.001735	-0.0011982
2020	69.8253	116.616			2020	0.0016451	-0.0012662
2021	41.9654	113.199			2021	0.0015688	-0.001302
2022	27.1088	93.2923			2022	0.0014948	-0.0013557
2023	4.585	74.0144			2023	0.001412	-0.0014209
2024	16.2206	86.5115			2024	0.0013486	-0.0014492
2025	16.7792	75.4617			2025	0.0012833	-0.0014858
2026	10.2246	50.5775			2026	0.001211	-0.001537
2027	9.3617	27.7653			2027	0.0011493	-0.0015738
2028	-7.658	-4.4197			2028	0.0010836	-0.0016137
2029	-7.2827	-15.9383			2029	0.0010139	-0.001662
2030	-2.746	-14.4852			2030	0.00094813	-0.0016917
2031	18.0861	13.7965			2031	0.00088817	-0.0016955
2032	27.2435	26.8887			2032	0.00081822	-0.0017252
2033	40.6301	51.288			2033	0.00074601	-0.001756
2034	31.4995	54.36			2034	0.00067057	-0.0017894
2035	42.8579	52.4976			2035	0.0005919	-0.0018447
2036	47.7474	55.9843			2036	0.00050945	-0.0018945
2037	28.8778	28.6824			2037	0.00042798	-0.0019455
2038	31.3448	13.0365			2038	0.00035346	-0.0019902
2039	15.4013	-3.7802			2039	0.00028164	-0.002019
2040	-21.0491	-41.6373			2040	0.00021003	-0.0020556
2041	-36.7692	-61.5847			2041	0.00013408	-0.0021043
2042	-59.1932	-80.5389			2042	5.6148e-05	-0.0021511
2043	-77.4995	-89.7965			2043	-2.5142e-05	-0.002199
2044	-79.1355	-89.1111			2044	-0.00010664	-0.0022499
2045	-78.4353	-87.4995			2045	-0.00017878	-0.0022789
2046	-66.2408	-75.2674			2046	-0.00024311	-0.0022878
2047	-48.3845	-58.8877			2047	-0.00030231	-0.0022818
2048	-60.9813	-52.0865			2048	-0.00036328	-0.0022725
2049	-94.3006	-55.4077			2049	-0.0004329	-0.0022743
2050	-139.885	-67.7661			2050	-0.00051507	-0.0022977
2051	-199.137	-88.7703			2051	-0.00059802	-0.0023246
2052	-211.665	-111.95			2052	-0.00067121	-0.002361
2053	-197.218	-126.354			2053	-0.00073943	-0.0023944
2054	-190.736	-125.927			2054	-0.00080177	-0.0023962
2055	-160.994	-117.272			2055	-0.00085785	-0.0024024
2056	-138.455	-125.771			2056	-0.00091689	-0.0024315
2057	-138.783	-117.432			2057	-0.00097359	-0.0024262
2058	-142.924	-94.8168			2058	-0.0010298	-0.0024106
2059	-149.984	-88.4653			2059	-0.001085	-0.0023988
2060	-143.288	-79.3293			2060	-0.0011356	-0.0023785
2061	-136.27	-59.1979			2061	-0.0011846	-0.0023336
2062	-122.153	-45.2057			2062	-0.0012322	-0.0023077
2063	-104.73	-58.5806			2063	-0.0012752	-0.0023003
2064	-84.3578	-68.0594			2064	-0.0013184	-0.0022904
2065	-77.8367	-55.8013			2065	-0.0013535	-0.0022561
2066	-88.2276	-71.5787			2066	-0.0013926	-0.00223
2067	-90.8177	-90.5089			2067	-0.0014397	-0.0022148
2068	-88.6192	-89.1571			2068	-0.0014761	-0.0021714
2069	-109.019	-106.102			2069	-0.0015171	-0.0021379
2070	-124.295	-110.956			2070	-0.001554	-0.0020989
2071	-124.037	-90.9669			2071	-0.0015807	-0.0020299
2072	-119.961	-74.7632			2072	-0.0016103	-0.0019683
2073	-91.8246	-59.4606			2073	-0.0016365	-0.0019213
2074	-68.6206	-38.0193			2074	-0.0016681	-0.0018709
2075	-60.3971	-32.752			2075	-0.0017014	-0.0018288
2076	-61.2006	-45.0033			2076	-0.0017361	-0.0017985
2077	-58.5934	-51.1919			2077	-0.0017664	-0.0017685
2078	-80.1949	-43.8051			2078	-0.0018017	-0.0017187
2079	-98.3661	-58.1665			2079	-0.0018446	-0.0016921
2080	-76.6214	-40.8348			2080	-0.0018862	-0.001669
2081	-63.6153	-29.7104			2081	-0.0019232	-0.0016377
2082	-52.0347	-57.1605			2082	-0.0019631	-0.0016348
2083	-21.4707	-41.2077			2083	-0.0019846	-0.0015901
2084	-18.3122	-30.3552			2084	-0.0019995	-0.0015197
2085	-24.5695	-40.6226			2085	-0.002029	-0.0014832
2086	-8.8596	-12.2825			2086	-0.002055	-0.0014303
2087	6.4051	8.676			2087	-0.0020929	-0.0013973
2088	33.8591	14.3015			2088	-0.0021342	-0.0013848
2089	45.3978	17.5697			2089	-0.0021673	-0.0013598
2090	26.8528	8.7938			2090	-0.0022029	-0.0013323
2091	14.3415	-9.5632			2091	-0.0022285	-0.0012887
2092	6.4046	-20.2642			2092	-0.0022562	-0.0012521
2093	-13.69	-42.0255			2093	-0.0022851	-0.0012231
2094	-11.9662	-25.3321			2094	-0.0023056	-0.0011687
2095	5.8183	-14.7059			2095	-0.0023255	-0.0011201
2096	18.3733	-24.0543			2096	-0.002351	-0.0011039
2097	30.3823	-18.2548			2097	-0.002357	-0.0010583
2098	21.3416	-33.3693			2098	-0.0023793	-0.0010225
2099	29.288	-20.799			2099	-0.002406	-0.0009863
2100	32.619	6.8136			2100	-0.0024236	-0.00093073
2101	0.8797	-16.3412			2101	-0.0024575	-0.00089641
2102	-5.8905	-32.5224			2102	-0.002488	-0.00087857
2103	0.0526	-47.9029			2103	-0.0025021	-0.00085346
2104	0.4401	-67.6693			2104	-0.002527	-0.00084618
2105	28.6612	-32.7384			2105	-0.0025649	-0.00085073
2106	64.6485	3.2837			2106	-0.0025809	-0.0008227
2107	79.1026	16.2089			2107	-0.0025939	-0.00079151
2108	75.8609	13.6778			2108	-0.002606	-0.00075903
2109	72.3948	20.9296			2109	-0.002616	-0.00071421
2110	77.3901	6.8914			2110	-0.0026111	-0.00066309
2111	79.4773	0.4012			2111	-0.0026166	-0.00063605
2112	79.9357	15.4289			2112	-0.0026259	-0.00060843
2113	72.2255	25.6266			2113	-0.0026345	-0.00057997
2114	66.6582	53.5921			2114	-0.0026344	-0.00053399
2115	68.4825	85.8024			2115	-0.002636	-0.00049046
2116	83.8893	126.552			2116	-0.0026549	-0.00047424
2117	101.035	137.767			2117	-0.0026698	-0.00047509
2118	102.869	126.054			2118	-0.0026971	-0.00050355
2119	99.5902	126.278			2119	-0.0027254	-0.00051672
2120	98.7636	93.4449			2120	-0.0027329	-0.00051897
2121	120.882	91.984			2121	-0.0027362	-0.00051301
2122	144.715	116.901			2122	-0.0027309	-0.00048425
2123	157.891	112.857			2123	-0.0027271	-0.00047788
2124	167.064	125.499			2124	-0.0027332	-0.00047765
2125	171.751	132.822			2125	-0.0027422	-0.00048777
2126	177.685	136.183			2126	-0.0027528	-0.00050006
2127	188.7	129.373			2127	-0.0027672	-0.00052598
2128	197.155	145.955			2128	-0.0027815	-0.00053338
2129	183.136	142.082			2129	-0.0027913	-0.00053942
2130	155.034	131.788			2130	-0.0028034	-0.00054374
2131	131.504	135.559			2131	-0.0028136	-0.00054297
2132	101.796	125.213			2132	-0.0028224	-0.00056017
2133	100.753	133.863			2133	-0.0028427	-0.00059133
2134	139.946	150.532			2134	-0.0028641	-0.00063113
2135	161.421	152.173			2135	-0.0028798	-0.00067398
2136	169.063	162.247			2136	-0.0028916	-0.00070658
2137	173.277	159.667			2137	-0.0029128	-0.00076016
2138	142.545	155.401			2138	-0.0029328	-0.00080277
2139	106.9	148.553			2139	-0.0029482	-0.00084672
2140	105.756	133.075			2140	-0.0029757	-0.00093201
2141	107.919	128.597			2141	-0.0029934	-0.00098944
2142	100.839	112.525			2142	-0.0029981	-0.0010305
2143	104.037	99.4036			2143	-0.0030054	-0.0010894
2144	87.8554	83.8504			2144	-0.0030127	-0.0011337
2145	57.5464	65.0286			2145	-0.0030193	-0.0011605
2146	-4.6581	31.5699			2146	-0.0030131	-0.001172
2147	-31.5989	32.373			2147	-0.0030163	-0.001211
2148	-52.8483	25.8207			2148	-0.0030251	-0.0012522
2149	-86.3689	-6.0131			2149	-0.003021	-0.0012797
2150	-78.7816	-9.8042			2150	-0.0030349	-0.0013461
2151	-112.754	-48.3709			2151	-0.0030423	-0.001414
2152	-150.283	-74.1854			2152	-0.0030475	-0.0014717
2153	-142.652	-51.6263			2153	-0.003063	-0.0015467
2154	-151.127	-68.5137			2154	-0.0030633	-0.0016176
2155	-136.735	-78.2803			2155	-0.0030597	-0.0016738
2156	-118.309	-86.741			2156	-0.0030553	-0.0017366
2157	-150.333	-115.541			2157	-0.0030609	-0.0018054
2158	-179.359	-141.863			2158	-0.0030747	-0.0018792
2159	-204.824	-175.479			2159	-0.0030872	-0.0019669
2160	-261.254	-203.232			2160	-0.0030855	-0.0020092
2161	-292.511	-219.804			2161	-0.0030696	-0.0020321
2162	-339.769	-227.913			2162	-0.0030621	-0.0020697
2163	-395.49	-240.786			2163	-0.0030577	-0.0021069
2164	-423.606	-254.385			2164	-0.0030526	-0.0021498
2165	-435.348	-275.864			2165	-0.0030576	-0.0022159
2166	-445.917	-288.734			2166	-0.0030654	-0.0022808
2167	-439.099	-303.298			2167	-0.0030493	-0.0023121
2168	-438.865	-307.461			2168	-0.0030203	-0.0023175
2169	-432.849	-295.039			2169	-0.0030051	-0.0023457
2170	-443.019	-318.359			2170	-0.0029874	-0.0023817
2171	-453.313	-330.217			2171	-0.002962	-0.0023996
2172	-438.661	-301.119			2172	-0.0029432	-0.0024257
2173	-440.928	-289.427			2173	-0.0029165	-0.002443
2174	-429.077	-280.146			2174	-0.0028771	-0.0024511
2175	-416.931	-270.203			2175	-0.0028314	-0.0024494
2176	-441.321	-293.799			2176	-0.0027835	-0.0024352
2177	-456.45	-315.737			2177	-0.0027454	-0.0024443
2178	-447.177	-308.536			2178	-0.0026964	-0.0024403
2179	-447.125	-309.904			2179	-0.0026458	-0.0024393
2180	-433.373	-305.357			2180	-0.0026116	-0.0024728
2181	-411.462	-291.27			2181	-0.0025557	-0.0024611
2182	-421.549	-311.608			2182	-0.0024991	-0.0024396
2183	-428.021	-310.12			2183	-0.0024558	-0.0024281
2184	-448.966	-304.937			2184	-0.0024051	-0.0024072
2185	-457.669	-307.869			2185	-0.0023505	-0.00239
2186	-463.645	-327.099			2186	-0.0022967	-0.0023911
2187	-452.934	-284.911			2187	-0.0022358	-0.0023495
2188	-451.089	-248.185			2188	-0.0021586	-0.0022759
2189	-406.944	-239.789			2189	-0.0020771	-0.0022258
2190	-370.439	-193.549			2190	-0.0020079	-0.0021777
2191	-360.095	-175.22			2191	-0.0019332	-0.0021404
2192	-327.919	-195.239			2192	-0.0018609	-0.0021448
2193	-322.548	-199.347			2193	-0.0018122	-0.002161
2194	-317.56	-184.148			2194	-0.0017438	-0.0021166
2195	-294.147	-178.767			2195	-0.0016689	-0.0020694
2196	-319.349	-199.948			2196	-0.0016176	-0.0020606
2197	-317.44	-190.853			2197	-0.0015475	-0.0020211
2198	-290.859	-191.672			2198	-0.001478	-0.0020133
2199	-286.024	-199.614			2199	-0.0014263	-0.0020353
2200	-238.364	-147.797			2200	-0.0013562	-0.0020047
2201	-248.894	-137.333			2201	-0.0012961	-0.0019864
2202	-292.929	-156.983			2202	-0.0012499	-0.0019882
2203	-259.106	-137.956			2203	-0.0011895	-0.0019631
2204	-270.702	-153.22			2204	-0.0011425	-0.0019619
2205	-275.02	-152.472			2205	-0.0010986	-0.0019595
2206	-231.094	-117.16			2206	-0.0010313	-0.0019118
2207	-246.243	-129.685			2207	-0.00097244	-0.0019058
2208	-245.685	-132.191			2208	-0.00092429	-0.0019146
2209	-232.415	-133.606			2209	-0.00088245	-0.0019384
2210	-222.907	-134.851			2210	-0.00083661	-0.0019525
2211	-213.255	-134.482			2211	-0.00080007	-0.0019894
2212	-205.492	-145.945			2212	-0.00076096	-0.0020133
2213	-221.045	-168.889			2213	-0.00070833	-0.0020028
2214	-222.467	-181.773			2214	-0.00067123	-0.0020229
2215	-187.129	-168.566			2215	-0.00062403	-0.0020292
2216	-149.132	-118.645			2216	-0.00057713	-0.0020134
2217	-132.815	-64.8954			2217	-0.00054719	-0.0020154
2218	-94.905	-28.1535			2218	-0.0005052	-0.0020263
2219	-89.6499	-16.6109			2219	-0.00048197	-0.0020569
2220	-103.368	-20.3061			2220	-0.00047325	-0.0021106
2221	-57.1634	-12.2092			2221	-0.00043786	-0.0021418
2222	-26.3702	-9.8701			2222	-0.00040869	-0.0021657
2223	6.171	-2.5377			2223	-0.00037497	-0.0021723
2224	46.9766	23.5607			2224	-0.00033383	-0.0021494
2225	47.5364	42.765			2225	-0.00032307	-0.0021594
2226	71.1266	85.2585			2226	-0.00030307	-0.0021677
2227	95.2849	133.825			2227	-0.00029069	-0.0021887
2228	96.8123	165.219			2228	-0.00029735	-0.0022263
2229	85.8177	179.82			2229	-0.00030082	-0.0022593
2230	57.7774	175.03			2230	-0.0003086	-0.0022895
2231	78.127	189.36			2231	-0.00030753	-0.0023088
2232	92.5087	172.885			2232	-0.00031771	-0.0023767
2233	86.1635	162.619			2233	-0.00032311	-0.0024179
2234	125.073	201.425			2234	-0.00032714	-0.0024411
2235	150.323	209.491			2235	-0.00033973	-0.0024854
2236	129.939	184.248			2236	-0.00035619	-0.0025344
2237	160.744	197.737			2237	-0.00036889	-0.0025575
2238	240.606	234.527			2238	-0.00038077	-0.0025751
2239	279.631	233.055			2239	-0.00041232	-0.0026204
2240	301.38	230.667			2240	-0.0004386	-0.0026468
2241	273.41	212.587			2241	-0.0004855	-0.0027039
2242	219.229	178.437			2242	-0.00053728	-0.0027746
2243	213.587	160.354			2243	-0.00057443	-0.0028437
2244	245.776	182.893			2244	-0.00060045	-0.0028808
2245	277.543	212.559			2245	-0.0006417	-0.0029079
2246	297.362	227.895			2246	-0.00068508	-0.002938
2247	286.895	223.286			2247	-0.00071143	-0.0029329
2248	250.441	183.535			2248	-0.00076375	-0.0029694
2249	220.813	163.427			2249	-0.00079808	-0.002977
2250	190.13	164.469			2250	-0.00081893	-0.0029448
2251	174.963	163.259			2251	-0.00087674	-0.0029804
2252	142.08	174.976			2252	-0.00092625	-0.0029858
2253	109.6	187.055			2253	-0.00096928	-0.0029804
2254	120.075	201.102			2254	-0.0010255	-0.0030225
2255	107.827	195.431			2255	-0.0010712	-0.003046
2256	84.0796	169.213			2256	-0.0011176	-0.0030773
2257	75.6457	144.346			2257	-0.0011714	-0.0031291
2258	50.0609	87.8833			2258	-0.0012095	-0.0031652
2259	36.9204	63.8272			2259	-0.0012563	-0.0031883
2260	29.6525	63.4011			2260	-0.0013133	-0.0032084
2261	22.413	46.4961			2261	-0.0013561	-0.0032224
2262	46.825	53.6991			2262	-0.001406	-0.0032394
2263	25.5376	12.4046			2263	-0.0014586	-0.0032681
2264	5.0215	-5.9439			2264	-0.0014962	-0.0032724
2265	-9.7969	-16.2258			2265	-0.0015157	-0.0032614
2266	-31.1632	-23.9214			2266	-0.0015427	-0.003245
2267	-87.9557	-16.9847			2267	-0.001562	-0.0031937
2268	-93.4181	-2.1537			2268	-0.0015844	-0.0031646
2269	-67.3555	7.9353			2269	-0.0016148	-0.0031601
2270	-61.0893	12.2799			2270	-0.001642	-0.0031408
2271	-47.8848	27.8156			2271	-0.0016746	-0.0031252
2272	-29.8807	21.2914			2272	-0.0016866	-0.0030916
2273	-6.6816	-2.5411			2273	-0.001684	-0.0030473
2274	-6.4679	24.2551			2274	-0.0016835	-0.0029514
2275	-17.5231	40.7943			2275	-0.001675	-0.0028523
2276	8.4235	78.7346			2276	-0.0016819	-0.002799
2277	20.1211	163.084			2277	-0.0017164	-0.0027597
2278	0.2783	158.782			2278	-0.0017414	-0.0027501
2279	16.657	162.132			2279	-0.0017659	-0.0027588
2280	23.8461	175.054			2280	-0.00179	-0.0027773
2281	31.5616	139.062			2281	-0.0017952	-0.0027933
2282	79.5738	146.184			2282	-0.0017897	-0.002817
2283	126.06	176.304			2283	-0.0017832	-0.0028513
2284	138.307	164.882			2284	-0.0017855	-0.0028798
2285	100.014	109.499			2285	-0.001795	-0.0029409
2286	51.4421	70.1796			2286	-0.0017956	-0.0029697
2287	31.2288	38.8528			2287	-0.0017866	-0.0029679
2288	27.9795	12.0183			2288	-0.0017689	-0.0029967
2289	41.8222	18.3498			2289	-0.0017334	-0.0030216
2290	72.5657	38.6814			2290	-0.0017	-0.0030413
2291	49.4328	29.4817			2291	-0.0016931	-0.0031146
2292	9.5689	15.3992			2292	-0.0016796	-0.0031981
2293	14.4084	28.9527			2293	-0.0016546	-0.0032347
2294	16.9818	26.4422			2294	-0.0016485	-0.0033018
2295	77.6208	76.5999			2295	-0.0016119	-0.0033349
2296	139.508	107.808			2296	-0.0015623	-0.0033377
2297	122.055	79.1712			2297	-0.0015315	-0.0033555
2298	111.619	88.2831			2298	-0.0014888	-0.0033345
2299	80.4636	64.6505			2299	-0.0014622	-0.0033478
2300	47.6583	20.1587			2300	-0.0014396	-0.0033764
2301	68.9249	29.6851			2301	-0.0014128	-0.0033813
2302	105.425	80.9831			2302	-0.0013912	-0.003388
2303	137.924	97.0076			2303	-0.0013562	-0.0033727
2304	189.457	108.468			2304	-0.0012993	-0.0033056
2305	205.986	118.845			2305	-0.0012619	-0.0032672
2306	201.084	89.1214			2306	-0.0012383	-0.003257
2307	191.931	64.3295			2307	-0.001196	-0.0032179
2308	140.629	41.8581			2308	-0.0011558	-0.0031636
2309	141.459	52.2652			2309	-0.001116	-0.0031296
2310	180.045	92.4447			2310	-0.001059	-0.0030884
2311	211.497	127.652			2311	-0.00099415	-0.0030108
2312	285.741	193.255			2312	-0.00092694	-0.002926
2313	290.538	214.659			2313	-0.00086531	-0.0028464
2314	221.414	186.83			2314	-0.00079222	-0.0027116
2315	211.153	185.224			2315	-0.00073659	-0.0026594
2316	193.979	185.552			2316	-0.00070427	-0.0026669
2317	219.113	200.286			2317	-0.0006438	-0.0026557
2318	228.665	170.135			2318	-0.00060572	-0.0026933
2319	233.861	168.074			2319	-0.00057117	-0.0027153
2320	216.71	174.491			2320	-0.00050134	-0.0026619
2321	147.533	122.803			2321	-0.00047349	-0.0026693
2322	191.83	174.692			2322	-0.00043711	-0.002653
2323	271.958	220.526			2323	-0.00036742	-0.002619
2324	246.1	141.473			2324	-0.00031731	-0.002646
2325	283.064	137.415			2325	-0.00026228	-0.0026477
2326	250.25	81.1371			2326	-0.00019549	-0.0026487
2327	133.526	-33.5366			2327	-0.00013294	-0.0026655
2328	152.947	-32.7141			2328	-8.5767e-05	-0.0026616
2329	130.491	-82.0729			2329	-6.4577e-05	-0.002699
2330	99.5684	-99.896			2330	-4.1354e-05	-0.0027364
2331	154.301	-23.4871			2331	2.5482e-07	-0.0027019
2332	143.193	41.2493			2332	4.1389e-05	-0.0026895
2333	107.873	93.0413			2333	7.8386e-05	-0.0027207
2334	144.398	130.338			2334	0.00013019	-0.0027002
2335	155.637	129.746			2335	0.00017132	-0.0027252
2336	131.257	89.5868			2336	0.00017627	-0.0028005
2337	174.342	152.553			2337	0.00021235	-0.0027662
2338	143.064	183.033			2338	0.00024867	-0.0027738
2339	74.7391	144.782			2339	0.00027531	-0.0027888
2340	80.4535	143.101			2340	0.00034448	-0.0027412
2341	48.7751	82.3404			2341	0.00040057	-0.0027288
2342	25.2205	50.5624			2342	0.00043264	-0.0027158
2343	25.3705	52.7831			2343	0.0004672	-0.0027261
2344	-7.8237	29.0997			2344	0.00050511	-0.0027299
2345	-13.705	29.5306			2345	0.00054829	-0.0027292
2346	-11.3783	27.6606			2346	0.0006187	-0.0027006
2347	-10.2249	-16.6383			2347	0.00069824	-0.0026737
2348	52.0049	-24.6319			2348	0.00074723	-0.0026924
2349	59.4731	-11.8369			2349	0.00078795	-0.0026871
2350	75.4439	-13.727			2350	0.00082481	-0.0027005
2351	91.9744	-12.7961			2351	0.00083586	-0.0027278
2352	29.1402	-2.7117			2352	0.00084182	-0.002719
2353	73.2279	64.1306			2353	0.00088548	-0.0026745
2354	91.0386	27.4064			2354	0.00095798	-0.0026315
2355	124.24	12.5105			2355	0.0010345	-0.0025823
2356	242.02	80.7935			2356	0.0011327	-0.002504
2357	240.604	45.5408			2357	0.0012011	-0.0024827
2358	216.291	53.8962			2358	0.0012304	-0.0024888
2359	161.304	49.8412			2359	0.0012633	-0.002487
2360	77.2253	-25.8036			2360	0.0013069	-0.0024887
2361	52.4422	-93.3716			2361	0.001392	-0.0024291
2362	-10.3823	-146.329			2362	0.001457	-0.0023605
2363	-79.2513	-159.945			2363	0.0014873	-0.0023095
2364	-98.7657	-141.259			2364	0.0015116	-0.0022623
2365	-83.8039	-101.187			2365	0.0015341	-0.0022428
2366	-81.96	-120.181			2366	0.0016123	-0.0021963
2367	-93.5739	-161.35			2367	0.0017066	-0.0021372
2368	-76.6349	-141.036			2368	0.0017645	-0.0020932
2369	-132.529	-122.251			2369	0.0018143	-0.0020307
2370	-90.0556	-98.4608			2370	0.0018604	-0.0020144
2371	102.266	11.0049			2371	0.0018656	-0.0020529
2372	166.334	53.2336			2372	0.0019313	-0.0020092
2373	218.63	41.7745			2373	0.0020449	-0.0019543
2374	222.184	22.8577			2374	0.0021129	-0.0019149
2375	108.152	-25.4098			2375	0.0021869	-0.0018178
2376	103.367	0.8258			2376	0.0022245	-0.0017738
2377	141.381	34.8093			2377	0.0022185	-0.0017819
2378	130.214	46.651			2378	0.0022541	-0.0017546
2379	136.131	130.546			2379	0.0022858	-0.0017264
2380	136.157	128.104			2380	0.0023264	-0.0017015
2381	109.774	44.5521			2381	0.002402	-0.0016503
2382	77.1359	26.0634			2382	0.002433	-0.0016369
2383	37.5086	5.3014			2383	0.0024297	-0.0016601
2384	17.1438	-20.3377			2384	0.00246	-0.0016576
2385	18.1107	-14.3411			2385	0.0024918	-0.0016634
2386	-46.896	-58.658			2386	0.0025213	-0.0016651
2387	-154.545	-154.758			2387	0.0025669	-0.0016428
2388	-143.487	-176.894			2388	0.0026282	-0.0016081
2389	-170.869	-210.486			2389	0.0026802	-0.0016036
2390	-137.629	-203.403			2390	0.0027355	-0.0015731
2391	80.2161	-103.976			2391	0.00282	-0.0015017
2392	127.962	-63.4136			2392	0.0028725	-0.0014489
2393	111.282	-23.5013			2393	0.0029153	-0.0013731
2394	72.7624	-15.7263			2394	0.0029564	-0.0013089
2395	-37.8975	-27.1117			2395	0.0029881	-0.0012499
2396	-76.8566	-37.7601			2396	0.0030276	-0.0011895
2397	-162.019	-114.746			2397	0.003028	-0.0011927
2398	-184.352	-120.252			2398	0.0030713	-0.0011328
2399	-92.8153	-76.9235			2399	0.0031835	-0.00098015
2400	-150.302	-133.605			2400	0.0032063	-0.00096888
