# Supplementary material for: High-throughput field phenotyping using hyperspectral reflectance and partial least squares regression (PLSR) reveals genetic modifications to photosynthetic capacity
Source: Remote Sens Environ. 2019 Sep 15;231:111176. doi: 10.1016/j.rse.2019.04.029 (PMC6737918; doi:10.1016/j.rse.2019.04.029)
Supplement: Supplementary file 2 — Model set 1 – Coefficients and loading. Model coefficients generated by the PLSR statistics to predict the trait of interest (Vcmax, J and N) for model build 1 (Fig. 4a & b). Model loadings indicate the relative importance of the given spectral waveband in the model builds for each trait (Fig. 4c & d). Model set 1 – Nitrogen and spectra. Here the reflectance spectra (average of 6 measurements on a single leaf) collected in 2106 with Fieldspec 4 (Analytical Spectral Devices - ASD, Boulder, CO USA) are presented alongside leaf N% collected from destructive sampling. These data were used to train the PLSR model for leaf N in Fig. 3c. Model set 1 – Raw spectra, Vcmax and Jmax. Collected reflectance spectra (average of 6 measurements on a single leaf) in 2016 with Fieldspec 4 (Analytical Spectral Devices - ASD, Boulder, CO USA) alongside modelled Vcmax and J. These data were used to train and build the PLSR models for Vcmax and J in Fig. 3a & b. Model set 2 - Coefficients and loading. Model coefficients generated by the PLSR statistics required to predict Vcmax and J for model training data in model build 2, shown in Fig. 9b. Model loadings indicate the relative importance of the given spectral waveband in this second model build (Fig. 9a). Model set 2 – Training data (75%) Raw spectra, Vcmax and Jmax. Collected reflectance spectra in 2016 and 2017 (average of 6 measurements on a single leaf) with Fieldspec 4 (Analytical Spectral Devices - ASD, Boulder, CO USA) alongside modelled Vcmax and J. These data were used to train and build the PLSR models for Vcmax and J in Fig. 8a & b. Model set 2 – Validation spectra (25%). Collected reflectance spectra in 2016 and 2017 (average of 6 measurements on a single leaf) with Fieldspec 4 (Analytical Spectral Devices - ASD, Boulder, CO USA) used to validate model build 2 in Fig. 8c & d. [file mmc2.zip › Supplementary datasets/Model set 2 - training data 75%.xlsx]

## Sheet: comb.all2016&2017_trainingset
Year	Date	Name	Vcmax	Jmax	Wave_350	Wave_351	Wave_352	Wave_353	Wave_354	Wave_355	Wave_356	Wave_357	Wave_358	Wave_359	Wave_360	Wave_361	Wave_362	Wave_363	Wave_364	Wave_365	Wave_366	Wave_367	Wave_368	Wave_369	Wave_370	Wave_371	Wave_372	Wave_373	Wave_374	Wave_375	Wave_376	Wave_377	Wave_378	Wave_379	Wave_380	Wave_381	Wave_382	Wave_383	Wave_384	Wave_385	Wave_386	Wave_387	Wave_388	Wave_389	Wave_390	Wave_391	Wave_392	Wave_393	Wave_394
2016	T3 SFP	Leaf18	238.034	279.787	0.110163	0.110471	0.106045	0.0996381	0.0972376	0.0986864	0.0984136	0.0951334	0.0918634	0.091227	0.0902486	0.0873387	0.0849461	0.0876712	0.0900559	0.0866202	0.0839452	0.0843098	0.0853225	0.0825374	0.0803339	0.0790484	0.078218	0.077028	0.0778788	0.0781848	0.0763908	0.0768635	0.0747483	0.0726342	0.0745469	0.0735486	0.0718451	0.0712091	0.072153	0.0704737	0.0694143	0.0705444	0.0697564	0.0681432	0.0663708	0.0651336	0.0655313	0.0656882	0.0650364
2016	T3 SFP	Leaf22	221.299	252.482	0.0993821	0.102318	0.100593	0.0954984	0.0934155	0.0956968	0.0949677	0.091076	0.090508	0.0891298	0.0863066	0.0833818	0.0841894	0.0861127	0.085696	0.0813777	0.0789185	0.0793657	0.080699	0.0794372	0.0761773	0.0736859	0.0731959	0.0736833	0.0744433	0.0750757	0.075225	0.0742345	0.072546	0.0713233	0.07158	0.0721245	0.0706648	0.0684196	0.0693539	0.0674001	0.066487	0.0683486	0.0671676	0.0660649	0.0651535	0.0638595	0.0625934	0.0619905	0.0616961
2016	T3 SFP	Leaf7	271.115	323.183	0.0721775	0.0740629	0.0715834	0.0676268	0.0677179	0.0691632	0.0695286	0.0687733	0.068779	0.0678437	0.0652792	0.0625746	0.0650649	0.0660084	0.065196	0.0639771	0.0610121	0.0610148	0.0628926	0.0622533	0.0608383	0.0590422	0.0573445	0.0564549	0.0570343	0.058452	0.0597973	0.0604923	0.0594233	0.0582686	0.0591479	0.0593799	0.0578085	0.055786	0.0564492	0.0558767	0.0559016	0.0569664	0.0546343	0.0542825	0.0550967	0.0549115	0.0549128	0.054627	0.0541659
2016	T3 SFP	Leaf16	244.477	275.095	0.0925578	0.091983	0.0903521	0.0873082	0.0830142	0.0846716	0.0847348	0.082245	0.0825843	0.0776907	0.0728499	0.071602	0.0703303	0.0714556	0.0732285	0.0731392	0.0702816	0.0700575	0.0714189	0.0696315	0.0668081	0.0639582	0.0622235	0.0630275	0.0648782	0.0646239	0.0616556	0.0627535	0.0629224	0.0626161	0.063922	0.0641813	0.0624399	0.0601251	0.0603438	0.0579669	0.0574121	0.0600998	0.0584997	0.057635	0.0571425	0.0557838	0.0559916	0.0558003	0.0549748
2016	T3 SFP	Leaf19	233.881	275.046	0.109487	0.10605	0.103869	0.10082	0.0949469	0.0960651	0.0960003	0.093144	0.0926387	0.0913401	0.0889235	0.0864335	0.0867256	0.0875905	0.0871131	0.0843984	0.0814188	0.0816767	0.0832049	0.0812974	0.0796071	0.0779926	0.0764726	0.0758214	0.0754808	0.0754109	0.0755824	0.0758033	0.0750224	0.074565	0.0759122	0.0756604	0.0727666	0.0695212	0.0705382	0.069152	0.0685772	0.0702489	0.0687917	0.0680103	0.0677451	0.0668103	0.0650058	0.0645179	0.0648957
2016	T3 SFP	Leaf5	241.563	303.121	0.0623262	0.0618677	0.0578407	0.0541615	0.0564391	0.0601531	0.0607627	0.0582147	0.0563631	0.0549553	0.0535434	0.0523538	0.0531325	0.0545881	0.0550932	0.0535641	0.0506937	0.0517149	0.054999	0.0550398	0.0532604	0.0505419	0.048167	0.0477856	0.0491705	0.0507346	0.0512226	0.051097	0.0504846	0.0497418	0.0493193	0.0498222	0.0488734	0.0476743	0.0503169	0.0492572	0.0485014	0.050246	0.0492789	0.0491366	0.0494189	0.0489108	0.0482951	0.0483135	0.0482503
2016	T3 SFP	Leaf11	218.09	259.402	0.0683131	0.0751469	0.0736422	0.067345	0.0669582	0.0683647	0.0670078	0.0637083	0.063628	0.0625476	0.0605452	0.0594341	0.0632705	0.0639258	0.0626019	0.0621459	0.059516	0.0592892	0.0606344	0.0596932	0.0589193	0.0580468	0.0567485	0.0550043	0.0564614	0.05873	0.0591335	0.0580739	0.0563798	0.0555973	0.0567818	0.0569707	0.0552245	0.0535796	0.055965	0.05409	0.0535439	0.0567789	0.0554005	0.0552042	0.0553093	0.0537868	0.0532288	0.0532302	0.0528453
2016	T3 SFP	Leaf24	242.628	288.002	0.0756327	0.0767947	0.0737889	0.0696599	0.0694402	0.0699632	0.069935	0.069099	0.0680476	0.0671366	0.0664699	0.0660687	0.065769	0.0672527	0.0679751	0.0654438	0.0615429	0.0628154	0.0669094	0.0666731	0.0655122	0.0624164	0.0587728	0.0594688	0.0604371	0.0606197	0.0599816	0.0591207	0.0575755	0.0569668	0.0589113	0.0603242	0.0594486	0.0580913	0.0605554	0.0585505	0.056881	0.0584577	0.0582302	0.0572811	0.0564313	0.0561449	0.0553694	0.0545002	0.0541682
2016	T3 SFP	Leaf1	257.855	288.948	0.0771621	0.0773518	0.0714086	0.0655657	0.069049	0.0727172	0.0715543	0.0676838	0.0685541	0.0695937	0.0677348	0.0634227	0.062883	0.0634782	0.0645235	0.0651671	0.0613196	0.0622714	0.0652611	0.0614468	0.0605617	0.0608936	0.0605488	0.0591442	0.0611202	0.0634065	0.0631522	0.0628337	0.0615457	0.0610234	0.0632035	0.0650482	0.0640814	0.0616972	0.0622721	0.0609555	0.0604678	0.0618571	0.0602371	0.0606656	0.0620127	0.0617512	0.0601672	0.0590565	0.0585689
2016	T3 SFP	Leaf6	259.601	295.483	0.0701631	0.0721669	0.0680954	0.0621134	0.0622195	0.0654993	0.0654003	0.0619774	0.0611074	0.0594264	0.0570115	0.0553299	0.0576054	0.0610596	0.0626444	0.060455	0.0564233	0.0557125	0.0574874	0.0573742	0.0563462	0.0544513	0.052572	0.0525949	0.0536506	0.0549048	0.0556015	0.0550662	0.0548827	0.0554579	0.0563793	0.0562661	0.0548995	0.0536114	0.0546414	0.0519753	0.0504329	0.0523243	0.051551	0.05164	0.0520883	0.0516049	0.0509073	0.0504837	0.0502228
2016	T3 SFP	Leaf15	270.04	296.239	0.0593045	0.0624794	0.0591	0.0537798	0.0551407	0.0615393	0.0632836	0.0594214	0.0572694	0.0556155	0.0547391	0.0545713	0.0540618	0.0563728	0.0584916	0.0570159	0.0540724	0.0548514	0.0572216	0.05525	0.0531447	0.0511591	0.049677	0.0497966	0.0516769	0.0540284	0.0552954	0.0540645	0.052093	0.0512918	0.0527874	0.0539746	0.0535008	0.0523305	0.0531437	0.0519672	0.0519214	0.054057	0.0530104	0.0532996	0.0541446	0.0537102	0.0531064	0.0525073	0.0518539
2016	T3 SFP	Leaf8	232.675	282.467	0.0710319	0.074129	0.0723631	0.0689515	0.0712694	0.073055	0.071382	0.0675749	0.0661291	0.0647538	0.063655	0.0627518	0.0604464	0.061258	0.0629426	0.0621913	0.059559	0.059845	0.0621737	0.0623189	0.0610235	0.0593318	0.0578414	0.0564564	0.0570512	0.0583124	0.0587647	0.0584808	0.058529	0.0587253	0.0586039	0.059942	0.0584989	0.0556606	0.0575379	0.055195	0.0533594	0.0549436	0.0547996	0.054838	0.0551297	0.0552796	0.0551917	0.0546394	0.0537692
2016	T3 SFP	Leaf3	240.797	282.609	0.0668782	0.0702793	0.0691344	0.0652206	0.0646826	0.0652096	0.0644748	0.0631553	0.0641805	0.0603445	0.0566918	0.0565413	0.0565988	0.0576006	0.0584031	0.0576663	0.0548148	0.0543603	0.0562504	0.0573678	0.055805	0.0539346	0.0532483	0.0533421	0.053548	0.0543734	0.0558166	0.055989	0.0539978	0.0517679	0.0520249	0.0545735	0.0549933	0.0533403	0.0537181	0.0515186	0.0508981	0.0533397	0.0524461	0.0515661	0.0510374	0.050516	0.0507159	0.0509865	0.0507127
2016	T3 SFP	Leaf20	259.613	299.744	0.0956168	0.095896	0.0925874	0.0875599	0.0856753	0.0864852	0.0851023	0.0819991	0.0822809	0.0795359	0.0762732	0.0753458	0.0775985	0.0790005	0.0786122	0.0765345	0.071841	0.0697726	0.0708738	0.0722413	0.0704543	0.0675239	0.065553	0.0658126	0.0669873	0.0675243	0.0665945	0.0651122	0.0631919	0.0617727	0.0619053	0.0638587	0.0634821	0.0615003	0.0628347	0.0612959	0.0599872	0.0606373	0.0591632	0.0582311	0.0578709	0.0573046	0.0558943	0.0556392	0.0557933
2016	T3 Aug 4	SSuDouble Plot1 Leaf1	43.357		0.0548295	0.0621667	0.061086	0.0562949	0.0584099	0.0599487	0.0582322	0.0558452	0.0589242	0.0591155	0.0559245	0.0520986	0.0538518	0.0575291	0.058208	0.0536838	0.0527755	0.0556438	0.0584403	0.0561125	0.0540227	0.0529299	0.0526797	0.0525903	0.0530811	0.0532997	0.052968	0.0541609	0.0541417	0.0535614	0.0542935	0.0564473	0.0555801	0.0528799	0.0543686	0.0536874	0.0533107	0.0545784	0.053653	0.0530044	0.0528664	0.052843	0.0530704	0.0527481	0.0521235
2016	T3 Aug 4	SSuDouble Plot4 Leaf3	35.2702		0.0680084	0.0717813	0.070635	0.0659365	0.065047	0.0675476	0.0671901	0.0639543	0.0634307	0.0622216	0.0618002	0.062145	0.0586893	0.0595654	0.062225	0.061922	0.058356	0.0583346	0.0608895	0.0604472	0.0580386	0.0555477	0.0547046	0.0569063	0.0561527	0.0551771	0.0566103	0.057285	0.0562556	0.0559738	0.0588595	0.058498	0.0558344	0.0537935	0.0559718	0.0548906	0.0541332	0.0556546	0.0544483	0.0531298	0.053128	0.0544951	0.053121	0.0519052	0.0514058
2016	T3 Aug 4	SSuDouble Plot4 Leaf2	31.5821		0.0764959	0.0801146	0.077761	0.0721863	0.0718179	0.0755924	0.0748618	0.0709922	0.073856	0.0730937	0.070918	0.0696265	0.0675608	0.0695543	0.0717884	0.0696521	0.0654647	0.0665027	0.0704123	0.0696257	0.0683024	0.0658068	0.06311	0.0638158	0.0649799	0.0662988	0.0673432	0.0654733	0.0641581	0.0642757	0.0651922	0.0654063	0.0640337	0.0629293	0.0657326	0.0636369	0.0615599	0.0626252	0.0617542	0.0619379	0.0620803	0.0607912	0.0608138	0.0608032	0.0600901
2016	T3 Aug 4	SSuDouble Plot1 Leaf4	34.0203		0.0553217	0.0608127	0.0595372	0.0535066	0.0499841	0.0554394	0.0590155	0.0575627	0.0558409	0.0559355	0.0558261	0.0543887	0.0532488	0.0571267	0.059388	0.0541886	0.0518926	0.0535235	0.0558291	0.0540049	0.0534097	0.0524079	0.0510529	0.0524539	0.0538334	0.054953	0.0556967	0.0543504	0.0536694	0.0541312	0.0550427	0.055942	0.0542392	0.0521659	0.055619	0.0545814	0.0536077	0.0553915	0.0539479	0.0533834	0.0535003	0.0532621	0.0542035	0.0539069	0.0525092
2016	T3 Aug 4	SSuDouble Plot3 Leaf2	32.4838		0.0708579	0.0740867	0.0711022	0.0662636	0.0671378	0.070116	0.0693642	0.0663093	0.0682236	0.0676555	0.06543	0.0637204	0.0647722	0.0670138	0.0673486	0.0639723	0.0606608	0.0621428	0.0652566	0.0630139	0.0611709	0.0594192	0.0578314	0.0577803	0.0588918	0.0601989	0.0611211	0.0627827	0.0619045	0.0599748	0.0598237	0.0591205	0.0574137	0.0561303	0.0578657	0.0566756	0.0568432	0.0597595	0.0576197	0.0566425	0.0567923	0.0564174	0.055953	0.0552567	0.0544202
2016	T3 Aug 4	SSuDouble Plot3 Leaf1	35.9743		0.0698192	0.0729547	0.0688676	0.061805	0.0608434	0.0654835	0.0660278	0.0623142	0.0626967	0.0617791	0.0604584	0.0597243	0.0589043	0.0591278	0.0599393	0.0602197	0.0579916	0.0582593	0.0600977	0.0591484	0.0570465	0.05452	0.0524328	0.0518508	0.0537856	0.0558354	0.0559107	0.0547043	0.0540674	0.0540266	0.053802	0.0535912	0.0522475	0.0507331	0.0516586	0.0504718	0.0498307	0.0512579	0.0517093	0.0520226	0.0519629	0.0512889	0.0508396	0.0504379	0.0497655
2016	T3 Aug 4	SSuDouble Plot2 Leaf1	38.2084		0.0675131	0.0716118	0.0672638	0.0610947	0.0645147	0.0667429	0.065087	0.0617111	0.0622379	0.0611183	0.0596627	0.058966	0.0575136	0.0578363	0.0583812	0.0572016	0.0553036	0.0566386	0.059665	0.0596589	0.0574705	0.0556842	0.0548499	0.0526576	0.0533468	0.0556234	0.0570992	0.0560086	0.0548847	0.0547328	0.0555083	0.0559451	0.0550321	0.0538855	0.0551715	0.0531391	0.052259	0.0544748	0.0532709	0.0532719	0.0536253	0.0525852	0.0519692	0.0519568	0.0517416
2016	T3 Aug 4	SSuDouble Plot1 Leaf3	40.7227		0.0538813	0.060296	0.0593959	0.0532838	0.0503374	0.0529446	0.0522515	0.0490616	0.0524778	0.0521649	0.0507192	0.0510168	0.052556	0.0542034	0.0541845	0.0517823	0.0501246	0.0518385	0.0543904	0.0528672	0.051301	0.0493524	0.0478644	0.0496439	0.0491034	0.0494127	0.0524496	0.0511259	0.0497485	0.0499212	0.0514557	0.0517073	0.0494859	0.0474153	0.0506488	0.0495831	0.0481531	0.0493703	0.0498691	0.0506319	0.0505789	0.0490138	0.0491815	0.0488763	0.0481955
2016	T3 Aug 4	SSuDouble Plot3 Leaf3	35.2772		0.0718639	0.0731108	0.0699823	0.0658293	0.0653941	0.0680648	0.0681924	0.065365	0.0639954	0.0635278	0.062759	0.0616596	0.0627247	0.0638277	0.063737	0.0620875	0.0599613	0.0614373	0.0644275	0.0635189	0.0605357	0.0579215	0.0567495	0.056193	0.0568237	0.0577082	0.0582984	0.0602008	0.0603628	0.0594021	0.0591563	0.0583545	0.056476	0.0552477	0.0578363	0.0566545	0.0556638	0.0570936	0.0557225	0.055349	0.0557151	0.0554671	0.0542914	0.0532807	0.0529112
2016	T3 Aug 4	SSuDouble Plot4 Leaf1	71.8157		0.0693303	0.0723325	0.0694228	0.0648422	0.0656189	0.0668471	0.0675709	0.0671271	0.0651001	0.0646357	0.0637642	0.0620291	0.0635458	0.064248	0.064853	0.0660328	0.0621649	0.0610995	0.0628527	0.0625779	0.06114	0.0592383	0.057483	0.0563692	0.0579591	0.0604133	0.0613447	0.0591814	0.0582778	0.0587374	0.0589937	0.060246	0.0600015	0.0587843	0.0597307	0.0574711	0.0560742	0.057629	0.0572373	0.0575077	0.0577702	0.0569171	0.0561304	0.0560833	0.0560352
2016	T3 Aug 4	SSuSingle Plot2 Leaf4	195.672	281.547	0.0589348	0.0657235	0.0631362	0.0568778	0.0588214	0.0599367	0.0594066	0.0584126	0.0590328	0.0555894	0.0519467	0.0511311	0.0519721	0.0539153	0.0547661	0.0529359	0.0502692	0.0513717	0.0541716	0.0530555	0.050662	0.0496318	0.0499694	0.0483877	0.0480631	0.0492997	0.0510241	0.0503857	0.0493956	0.0488253	0.0487808	0.0490632	0.0480969	0.0466222	0.0472383	0.0451496	0.044684	0.0471781	0.0450831	0.044263	0.0445919	0.0444562	0.0442502	0.0446086	0.0449252
2016	T3 Aug 4	SSuSingle Plot3 Leaf3	183.511	266.985	0.0749272	0.079596	0.0760159	0.0677883	0.0647944	0.06769	0.0680538	0.0649451	0.0643584	0.0657345	0.0651465	0.0622769	0.064683	0.0664571	0.0662067	0.0640716	0.0598428	0.0600314	0.0626791	0.0612952	0.0606154	0.0594637	0.0577033	0.0573007	0.0582099	0.0591938	0.0593298	0.0594183	0.0577123	0.0557075	0.0557486	0.0561772	0.0560514	0.0556289	0.0560362	0.0543498	0.0534375	0.0542179	0.0516876	0.0502885	0.0508531	0.0524426	0.0521907	0.0515751	0.0511286
2016	T3 Aug 4	SSuSingle Plot1 Leaf4	148	243.281	0.0462031	0.0544764	0.0536995	0.046881	0.0461375	0.0516515	0.0536827	0.0508591	0.0495238	0.0479919	0.0472155	0.04809	0.0511867	0.0517555	0.0505838	0.0493262	0.0447992	0.0458527	0.0504609	0.0502416	0.0473538	0.0450974	0.0443715	0.0426636	0.0440826	0.0463352	0.0468013	0.0457575	0.045161	0.0455489	0.0465577	0.0474902	0.0453499	0.042599	0.0459089	0.0453441	0.044763	0.0464279	0.0446518	0.0438693	0.0441555	0.0444048	0.0449419	0.0439776	0.042266
2016	T3 Aug 4	SSuSingle Plot4 Leaf3	79.3961	126.613	0.0551116	0.0545416	0.0519664	0.0491242	0.0490425	0.0513265	0.0519695	0.0511403	0.0525018	0.0501615	0.0469055	0.0453788	0.0453564	0.0483263	0.0501687	0.0473588	0.0443705	0.0456144	0.0483926	0.0464609	0.0441723	0.0425884	0.0421353	0.0428627	0.0445208	0.0460218	0.0465354	0.0465052	0.0440103	0.0420285	0.0440877	0.0448043	0.0434966	0.0420281	0.0437833	0.0423262	0.0417222	0.0438431	0.0427326	0.0419752	0.0417421	0.0413638	0.0412548	0.0412706	0.0408795
2016	T3 Aug 4	SSuSingle Plot1 Leaf3	175.068	286.235	0.0488965	0.0566974	0.0578887	0.0523552	0.0474058	0.0521604	0.0536418	0.0505499	0.0525423	0.052072	0.0506556	0.04974	0.0476856	0.0487699	0.0511666	0.0515454	0.0481372	0.0483238	0.0504982	0.048182	0.0468424	0.0460991	0.0456238	0.0459392	0.0474667	0.0477075	0.0456843	0.0460356	0.0460569	0.0456737	0.045876	0.0471441	0.0464226	0.0449647	0.0475358	0.0459365	0.0445602	0.0461138	0.045809	0.0456631	0.0457929	0.0457857	0.0453448	0.0451259	0.0446138
2016	T3 Aug 4	SSuSingle Plot3 Leaf2	114.393	217.035	0.0677191	0.0721607	0.0681426	0.0615406	0.0631757	0.0681652	0.0682068	0.0642546	0.064796	0.0626043	0.0602817	0.0599081	0.0594158	0.060255	0.0605462	0.0584437	0.0554332	0.0557608	0.0576208	0.056128	0.0554194	0.0543758	0.052891	0.0528539	0.0542122	0.055071	0.0542834	0.0536711	0.0528223	0.052574	0.0537144	0.0539915	0.0529293	0.0517072	0.0525331	0.0505078	0.0496275	0.0516381	0.050929	0.0505128	0.050539	0.0502922	0.0491075	0.0485304	0.0481673
2016	T3 Aug 4	SSuSingle Plot2 Leaf2	176.173	272.152	0.0590024	0.0620822	0.0592089	0.0545164	0.0561074	0.0614789	0.0610995	0.0554163	0.0535964	0.0525166	0.051441	0.05042	0.0504613	0.0512905	0.051967	0.0516034	0.0499007	0.0516082	0.0539734	0.0507451	0.0487748	0.0480273	0.0477522	0.0473452	0.0478635	0.0480021	0.0471011	0.0477968	0.0470017	0.0458279	0.0466298	0.0481701	0.0471921	0.0451406	0.0472938	0.0462359	0.0457624	0.0476219	0.0457284	0.0452303	0.0454648	0.0446062	0.0439407	0.043747	0.0437964
2016	T1	Mammoth plot 3- leaf 2	125.278	200.702	0.127265	0.127795	0.123047	0.116476	0.114076	0.113584	0.110701	0.106011	0.104368	0.100879	0.0967848	0.0941394	0.0947502	0.0947829	0.0935128	0.0911705	0.0873048	0.0858377	0.0859149	0.0841844	0.0843099	0.082987	0.0799112	0.0794907	0.080344	0.0809575	0.0804509	0.0797788	0.0786415	0.0782813	0.0797605	0.0799189	0.0772448	0.0738083	0.0743586	0.0715363	0.0697653	0.0714066	0.0711996	0.0701234	0.0688174	0.0676884	0.0659332	0.0646197	0.0636819
2016	T1	mammoth plot 2 - leaf 1	168.96	297.312	0.0876714	0.0923011	0.0895063	0.0826804	0.0806426	0.0837979	0.0853111	0.0833019	0.080659	0.0778816	0.0752176	0.0729142	0.0711212	0.0721949	0.073822	0.0729325	0.0687594	0.0687474	0.0712556	0.069689	0.0676343	0.0657322	0.0645495	0.0649213	0.065664	0.066763	0.0679571	0.0676044	0.0656745	0.0640585	0.0645969	0.0640247	0.0621596	0.0610183	0.0637722	0.0624956	0.061174	0.0620972	0.0599049	0.0599322	0.0612871	0.0616511	0.0615509	0.0617352	0.0617097
2016	T1	Mammoth plot 3- leaf 4	182.651	214.624	0.118788	0.117079	0.111941	0.106333	0.104046	0.103321	0.100022	0.09521	0.0944744	0.0930637	0.0911751	0.0896902	0.0893192	0.0877732	0.0862165	0.085948	0.084506	0.0854283	0.0868381	0.0842565	0.0822132	0.0799552	0.0778108	0.0781808	0.0782738	0.0778848	0.0773097	0.0765205	0.074346	0.0728316	0.0742961	0.07479	0.0727334	0.0701132	0.0715298	0.069956	0.0694895	0.0717018	0.0695055	0.0689452	0.0690148	0.0673795	0.0659211	0.0643979	0.0631048
2016	T1	Mammoth plot 3- leaf 3	157.681	199.733	0.138227	0.136428	0.129154	0.120285	0.116771	0.117479	0.116007	0.112011	0.110609	0.106985	0.103492	0.102057	0.101547	0.103319	0.104172	0.101019	0.0955579	0.0940378	0.0957282	0.0956747	0.0942052	0.0919375	0.0893917	0.0867904	0.0872186	0.0885617	0.0884431	0.0872958	0.085179	0.0831513	0.0824571	0.0832081	0.082653	0.0812083	0.081955	0.077852	0.0750251	0.0766252	0.0759684	0.0752633	0.0741601	0.0722125	0.0714367	0.0701941	0.0683386
2016	T1	Mammoth plot 1- leaf 2	245.13	246.88	0.083221	0.0874038	0.0837781	0.0759358	0.0736348	0.0775301	0.0792599	0.0769455	0.0748668	0.0723019	0.0698357	0.0686326	0.0709873	0.0721885	0.0704963	0.0661994	0.0621557	0.0640326	0.067797	0.0648576	0.0640984	0.0629892	0.0607299	0.0602372	0.0610455	0.0617289	0.0614612	0.0616477	0.0615921	0.0613369	0.0613106	0.0624362	0.0618434	0.0601911	0.0611605	0.058685	0.0572873	0.0589012	0.0566938	0.0564675	0.0572797	0.0568944	0.0570028	0.0572576	0.0572194
2016	T1	mammoth plot 2 - leaf 4	174.835	216.778	0.0734395	0.0810986	0.0772786	0.0701387	0.0748658	0.0787861	0.07906	0.0764448	0.0739469	0.0696498	0.0668854	0.0674352	0.0688695	0.0699646	0.0703429	0.0694347	0.0634061	0.0644673	0.0701215	0.0697379	0.0680836	0.0657381	0.063003	0.0602936	0.0604813	0.061888	0.0627189	0.0640517	0.0636971	0.0627488	0.0633394	0.0650095	0.063776	0.0608386	0.0617392	0.060366	0.0600602	0.061974	0.0597327	0.0588611	0.0588166	0.0578886	0.0579155	0.0583449	0.0581133
2016	T1	Mammoth Plot 4 - Leaf 4	183.469	238.373	0.0713346	0.0771722	0.0758731	0.0704132	0.0710573	0.0726232	0.0718462	0.0693439	0.0687946	0.065724	0.0626605	0.06222	0.0653994	0.0658763	0.0649147	0.0646753	0.0605578	0.0610761	0.064531	0.0633694	0.0598129	0.0580201	0.059235	0.0606555	0.060932	0.0599945	0.0586489	0.0588152	0.0584749	0.058319	0.0595726	0.0597601	0.0577387	0.0556009	0.057748	0.0560524	0.0550935	0.0571012	0.0555741	0.0542809	0.0539853	0.0542876	0.0540639	0.0536467	0.0531626
2016	T1	mammoth plot 2 - leaf 3	119.136	183.747	0.0795775	0.0839211	0.0820709	0.0770525	0.0775566	0.0829122	0.0838028	0.0792007	0.075655	0.07506	0.0738514	0.071394	0.0744423	0.0765689	0.0757653	0.0722547	0.0686586	0.0689001	0.0707245	0.068915	0.0678591	0.0659299	0.0633046	0.0632085	0.0645249	0.0651167	0.0641817	0.0650253	0.0654478	0.0652332	0.0650035	0.0650015	0.0636405	0.0621192	0.0638027	0.0634154	0.0628564	0.063262	0.0616691	0.0612698	0.0613595	0.0604962	0.059615	0.0590627	0.0585971
2016	T1	PH plot 1- leaf 3	144.79	228.302	0.0798674	0.081303	0.0781629	0.0726669	0.0709106	0.0761622	0.0779092	0.0756043	0.0775176	0.0741242	0.0692631	0.067051	0.0682989	0.0695979	0.0695352	0.0677127	0.0640362	0.0646688	0.06707	0.0642561	0.0626885	0.0609242	0.0589783	0.0596983	0.0608842	0.0615626	0.0613741	0.060608	0.0600894	0.0603035	0.0612147	0.0613243	0.06033	0.0592327	0.0598509	0.0586062	0.0579948	0.0592586	0.0592863	0.0583263	0.0572118	0.0569116	0.0579717	0.0582776	0.0572211
2016	T1	PH plot 3 - leaf 4	216.209	258.224	0.128331	0.13115	0.125572	0.11594	0.112103	0.11354	0.114216	0.112132	0.109278	0.105325	0.104132	0.106193	0.104858	0.102137	0.100249	0.100108	0.0970519	0.0970341	0.098764	0.0968978	0.091783	0.0882083	0.086618	0.0814876	0.0841256	0.0877203	0.086094	0.0854332	0.0830772	0.0812399	0.0828748	0.0838088	0.0814011	0.0777038	0.078106	0.0740005	0.071678	0.0737141	0.0712645	0.0687359	0.0675438	0.067591	0.0663767	0.0656015	0.0648193
2016	T1	PH Plot 4 - Leaf 3	171.557	221.684	0.110803	0.113717	0.111262	0.105303	0.100752	0.100041	0.0996946	0.098457	0.0975362	0.0968849	0.0951974	0.0921986	0.0895075	0.091202	0.092285	0.0880981	0.0857936	0.0859469	0.0868605	0.0857029	0.0824704	0.0803111	0.0800921	0.0793154	0.0791301	0.0796982	0.0805957	0.0806855	0.078216	0.0761734	0.0779702	0.0770659	0.0748098	0.0733532	0.0746451	0.0725287	0.0706714	0.0711392	0.0693944	0.0686147	0.0684742	0.0678331	0.0668937	0.0663517	0.0658495
2016	T1	PH plot 2 - leaf 3	124.903	197.156	0.0933415	0.0972314	0.095072	0.0902991	0.0908046	0.091434	0.0871365	0.0811497	0.0829028	0.0813146	0.0788365	0.0781078	0.0778043	0.0783156	0.0789912	0.0787702	0.0757214	0.0756746	0.0779697	0.0780389	0.0757974	0.0727731	0.0708216	0.0718074	0.0718487	0.0714314	0.0715234	0.0716082	0.0707056	0.0697725	0.0701986	0.0708806	0.0694985	0.0678778	0.0709223	0.0692317	0.0680523	0.0702372	0.0690412	0.0676893	0.0670976	0.0671185	0.0661959	0.065251	0.0646115
2016	T1	PH plot 2 - leaf 2	135.488	181.064	0.0957782	0.0940353	0.0912264	0.0873238	0.0847522	0.0922527	0.0926494	0.0851645	0.0839435	0.0814378	0.078665	0.0772542	0.0774521	0.0785529	0.0796004	0.0794862	0.0764063	0.0752933	0.0755653	0.073527	0.0714315	0.0696251	0.0685145	0.068842	0.0692371	0.0698953	0.0708788	0.0709683	0.0694146	0.0686936	0.0713145	0.0720269	0.070347	0.0686859	0.0710328	0.0684691	0.0662202	0.0674466	0.0665197	0.0657504	0.0657756	0.0664417	0.0665066	0.0660395	0.0652096
2016	T1	PH plot 3 - leaf 1 USE THIS	176.035	253.36	0.0847818	0.0973708	0.0998024	0.0951583	0.0983798	0.0983951	0.0990613	0.100481	0.0988369	0.0964697	0.0916237	0.0862325	0.0906556	0.0923872	0.0900691	0.085874	0.0804298	0.0846928	0.0922554	0.0886599	0.0809634	0.0749503	0.0736141	0.0764354	0.0783828	0.0791792	0.0792323	0.0774295	0.0738311	0.0710963	0.0719333	0.0730256	0.0714569	0.0693183	0.0722166	0.0698457	0.0661073	0.0643213	0.0617218	0.0621644	0.063749	0.063513	0.0615213	0.0595769	0.0585891
2016	T1	PH plot 1- leaf 2	153.897	216.013	0.0787921	0.0828575	0.0800113	0.0741053	0.0744525	0.0753213	0.0742356	0.0725666	0.0743366	0.0733432	0.0702568	0.0677308	0.0700988	0.0718474	0.0717946	0.0702101	0.0666551	0.0675912	0.0710573	0.0702259	0.0668316	0.0633364	0.0613487	0.0610694	0.0624509	0.0642209	0.0650529	0.064141	0.062631	0.0619632	0.0630048	0.0631546	0.0621207	0.0614243	0.0635914	0.0621141	0.0608298	0.0617607	0.059663	0.0593373	0.0601083	0.0599857	0.0591888	0.0584324	0.0578651
2016	T1	Samsun plot 1- leaf 2	201.528	322.47	0.0792337	0.0867559	0.0834503	0.0755297	0.0777555	0.0800525	0.0777637	0.0725814	0.0710236	0.0722454	0.072636	0.0706865	0.0694354	0.0703364	0.0716787	0.0710265	0.0667799	0.0666508	0.0690615	0.0672199	0.0654687	0.064704	0.0644793	0.063135	0.0626234	0.0627331	0.0628317	0.0626012	0.0622277	0.0620572	0.0622167	0.0613148	0.0596414	0.0586281	0.0602212	0.0590605	0.0587321	0.0608197	0.0600497	0.0585863	0.0576476	0.0577285	0.0574423	0.0573542	0.0574109
2016	T1	Samsun plot 2 - leaf 2	233.026	264.629	0.0834479	0.0872484	0.0856254	0.0813411	0.0826568	0.0843611	0.0816589	0.0768882	0.077813	0.0772425	0.0756361	0.0743384	0.0739662	0.072795	0.0715401	0.0706657	0.0659075	0.0669424	0.0713401	0.0701334	0.0682433	0.0655153	0.062655	0.0620376	0.0627105	0.0644905	0.0665655	0.0661369	0.0635172	0.0621463	0.0651528	0.0663562	0.0654237	0.0640059	0.0647738	0.0635175	0.0630533	0.0644306	0.0627952	0.0624034	0.0628321	0.0625669	0.0620985	0.0615357	0.0607955
2016	T1	Samsun plot 1- leaf 3	160.68	212	0.0817682	0.0866204	0.0865985	0.082072	0.0787133	0.0801935	0.078892	0.0749923	0.075624	0.073481	0.0703536	0.068733	0.0697236	0.0716294	0.0719845	0.0695077	0.0674628	0.0684453	0.0702865	0.0684503	0.0653838	0.0637989	0.0641123	0.0637903	0.0651627	0.0662666	0.0654573	0.0642788	0.0632462	0.0629261	0.0635081	0.0636848	0.0621941	0.0603821	0.0615356	0.0605714	0.0609936	0.0635926	0.060799	0.0599711	0.0601489	0.0588695	0.0590124	0.059412	0.0593247
2016	T1	Samsun plot 1- leaf 4	187	257.967	0.0830605	0.0862902	0.0815645	0.0743728	0.0746823	0.0775671	0.0772326	0.0734238	0.0706987	0.0710424	0.0702212	0.0672301	0.0692039	0.0696387	0.0690727	0.0688554	0.0644787	0.06352	0.0659826	0.0669663	0.0668811	0.0641979	0.0605182	0.061318	0.0628642	0.0644062	0.0653258	0.0633539	0.0618091	0.0613983	0.0615628	0.0622492	0.0614964	0.060126	0.0612064	0.0592973	0.0585321	0.0603382	0.0574629	0.0562886	0.0569483	0.0576454	0.0575776	0.0569355	0.0560473
2016	T1	Samsum Plot 4 - leaf 4	172.545	216.422	0.120322	0.127735	0.123438	0.111234	0.104799	0.10701	0.110973	0.11186	0.107662	0.103103	0.0984178	0.09427	0.0937219	0.0924755	0.0919181	0.0932468	0.089923	0.0887036	0.0893395	0.0874464	0.0854534	0.0834337	0.0815708	0.0804689	0.0816932	0.0833068	0.0834194	0.0825483	0.0807894	0.0804359	0.0831958	0.0827126	0.0801431	0.0779477	0.0788542	0.0755212	0.0738949	0.0763623	0.0740327	0.0730301	0.0730492	0.0722826	0.0713989	0.0708388	0.0705801
2016	T1	SSu Single Plot 4 - Leaf 3	133.588	241.135	0.076007	0.0781066	0.0747048	0.0692599	0.0692784	0.0744961	0.075611	0.0718881	0.0702735	0.0682803	0.0652628	0.0628713	0.0668881	0.0701428	0.0705073	0.068058	0.063572	0.0648351	0.0683844	0.0649896	0.0613164	0.0583811	0.0569086	0.0581269	0.059309	0.0608158	0.0623994	0.0598315	0.0576124	0.0580864	0.0612893	0.0613891	0.058708	0.0563035	0.058773	0.0594099	0.0590659	0.0586944	0.0565716	0.0558533	0.0565932	0.0575683	0.0570583	0.056457	0.0559151
2016	T1	Ssu Single plot 3 - leaf 4	113.716	226.902	0.140375	0.143231	0.139695	0.132648	0.132264	0.135739	0.136664	0.133648	0.129935	0.126611	0.123976	0.12216	0.121368	0.121553	0.121628	0.119999	0.113444	0.111912	0.114308	0.113218	0.110732	0.107417	0.104085	0.101913	0.100966	0.100966	0.101144	0.0999851	0.0962934	0.0935491	0.0953305	0.0940864	0.0912346	0.0886359	0.0877769	0.0852468	0.0828383	0.081515	0.0786447	0.0785491	0.0782547	0.0745814	0.0723248	0.0709214	0.0694544
2016	T1	SSu Single Plot 1- leaf 1	173.481	217.239	0.0939191	0.0979913	0.0930731	0.0838002	0.0811748	0.0846221	0.0859658	0.0837317	0.0826673	0.0822258	0.079948	0.0762524	0.0775465	0.0800604	0.0800826	0.0758035	0.0714324	0.0730195	0.076943	0.0747434	0.073216	0.0711701	0.0689335	0.0697069	0.070282	0.070048	0.0693732	0.0695003	0.0691361	0.0681174	0.0670836	0.0681469	0.0680875	0.0669595	0.0678288	0.0659298	0.0651561	0.0670315	0.0655513	0.0646535	0.0644403	0.0638506	0.0620402	0.0610829	0.0609814
2016	T1	SSu Single Plot 1- leaf 2	148.493	220.749	0.0926307	0.0911206	0.0873659	0.0830456	0.0805005	0.0830572	0.0844311	0.0825972	0.0799889	0.0790682	0.0788898	0.0779781	0.0746794	0.0758328	0.0782638	0.0772217	0.0737756	0.0744678	0.0769025	0.0740165	0.0715157	0.0701629	0.0695445	0.0684539	0.0681635	0.0681343	0.0678339	0.068007	0.0667963	0.0656654	0.0668635	0.0685727	0.0678339	0.0659796	0.0677477	0.0656367	0.0643137	0.065926	0.0634373	0.0627792	0.0636065	0.0639291	0.063846	0.0629774	0.0617875
2016	T1	SSu single plot 2 - leaf 4	138.443	201.081	0.167544	0.164829	0.161293	0.155471	0.147939	0.145607	0.144211	0.141874	0.139509	0.133936	0.128005	0.124456	0.123716	0.124854	0.125675	0.124035	0.118712	0.117301	0.118794	0.117278	0.115469	0.112919	0.109746	0.107152	0.106438	0.106724	0.106626	0.104905	0.103108	0.101826	0.101193	0.101728	0.100627	0.0987646	0.0999917	0.0968179	0.093905	0.0939385	0.0915406	0.0907331	0.0898268	0.0867853	0.0856525	0.085155	0.0846818
2016	T1	SSu single plot 2 - leaf 1	144	186.407	0.184317	0.184539	0.182862	0.177747	0.171159	0.165416	0.161175	0.157285	0.151611	0.147678	0.143637	0.139252	0.138588	0.140796	0.142204	0.139608	0.134451	0.133524	0.134821	0.131751	0.129541	0.126647	0.123274	0.122729	0.121491	0.121101	0.122394	0.121348	0.120045	0.118806	0.117322	0.116351	0.114014	0.111254	0.111245	0.107736	0.105911	0.107739	0.105121	0.102702	0.100899	0.0991751	0.0986549	0.0985956	0.0978368
2016	T1	SSu Single Plot 4 - Leaf 2	230.56	207.256	0.0690781	0.0763452	0.0767528	0.0710234	0.0676971	0.0729671	0.0737941	0.0692433	0.0695116	0.067338	0.0651433	0.0650722	0.0658847	0.0700214	0.0726024	0.0692289	0.0648955	0.0649965	0.0671945	0.0650943	0.0623012	0.0603595	0.0599693	0.06107	0.0630104	0.0633582	0.0612371	0.0605131	0.0600282	0.0605791	0.0628295	0.0626173	0.0603707	0.0585493	0.0606633	0.0596527	0.0588478	0.0603224	0.0602906	0.0593597	0.0587981	0.0594537	0.0594659	0.0582804	0.0569435
2016	T2	Mammoth Plot4 Leaf3	162.66	155.82	0.0913878	0.100217	0.0960518	0.0858711	0.0838041	0.0885948	0.0885059	0.0833513	0.083303	0.0826394	0.0807981	0.0788172	0.0794477	0.0798853	0.0786503	0.0755651	0.0727363	0.0744645	0.0784949	0.0787801	0.0740995	0.0692456	0.0670645	0.0672482	0.069888	0.0730523	0.074368	0.0719036	0.0694132	0.0678381	0.0669803	0.0670565	0.0671087	0.0675871	0.0699427	0.0686493	0.068339	0.0704343	0.0662733	0.0649709	0.066676	0.0683901	0.0670103	0.0658976	0.0653282
2016	T2	Mammoth Plot1 Leaf1	159.434	151.297	0.0932072	0.0889622	0.081785	0.0753989	0.0738843	0.0787031	0.0770494	0.0707887	0.0744079	0.0743098	0.0701927	0.0657847	0.0676178	0.0771575	0.0846388	0.0811502	0.071886	0.0683298	0.0705949	0.0709309	0.068984	0.0642601	0.0602174	0.0651559	0.0698288	0.0683893	0.0611755	0.0601519	0.0646938	0.071156	0.0741046	0.0690676	0.0628856	0.0612684	0.0673039	0.0664621	0.0638593	0.0639148	0.0621964	0.0629821	0.0639484	0.0627252	0.0657657	0.0688795	0.06876
2016	T2	Mammoth Plot2 Leaf4	166.227	176.708	0.0832503	0.0830968	0.0793582	0.0746789	0.074504	0.0784269	0.080185	0.0783967	0.0763433	0.0731604	0.0682519	0.0635844	0.0670766	0.073501	0.0763741	0.0717493	0.0662929	0.0664155	0.0695316	0.068301	0.0663317	0.0640541	0.0619908	0.0611314	0.0623	0.0631464	0.0619698	0.0605184	0.0593314	0.0591079	0.0603369	0.0630683	0.0627462	0.0603004	0.0613668	0.0590644	0.058369	0.0609445	0.0578121	0.0577355	0.058963	0.0578981	0.0579115	0.057606	0.0564035
2016	T2	Mammoth Plot2 Leaf1	128.894	137.375	0.0892449	0.0898108	0.0891332	0.0856614	0.0800619	0.0792555	0.0798439	0.080296	0.0812373	0.0783672	0.075818	0.075468	0.0729395	0.0745399	0.0768954	0.075463	0.0728747	0.0711187	0.0709894	0.0719888	0.0702783	0.0660126	0.0622464	0.0648219	0.0677749	0.0685408	0.0668948	0.0662305	0.0640816	0.0630357	0.0661571	0.0672062	0.0653156	0.0627963	0.0640403	0.0645022	0.0643719	0.0638582	0.0613056	0.0606948	0.0611327	0.060636	0.0598777	0.0587359	0.0578583
2016	T2	Mammoth Plot3 Leaf4	89.0234	92.7968	0.0526147	0.0643285	0.0600108	0.0522237	0.0647144	0.0706802	0.0698512	0.0656082	0.0624663	0.0574607	0.0571666	0.0631739	0.064375	0.0693174	0.0716599	0.0643494	0.0530916	0.054293	0.0635551	0.064142	0.0601082	0.0566222	0.0541418	0.0467504	0.0518526	0.0583565	0.0561201	0.0558939	0.0538116	0.0529022	0.0574833	0.0634356	0.0636316	0.0597696	0.061268	0.0596273	0.0591704	0.0614285	0.0581918	0.0583965	0.0597029	0.058062	0.0584402	0.0578899	0.0560209
2016	T2	Mammoth Plot1 Leaf4	123.765	127.269	0.0718302	0.0746499	0.0672824	0.0588495	0.0639888	0.0768752	0.0812293	0.0768932	0.0765074	0.0740283	0.0671108	0.0587066	0.0613949	0.0690241	0.0730586	0.0684874	0.0664531	0.0707656	0.0752211	0.0700692	0.0673393	0.0642438	0.0608368	0.0627613	0.0660896	0.0669298	0.064506	0.0665567	0.0657063	0.0639408	0.0659636	0.0678624	0.0674968	0.066355	0.0685543	0.0637639	0.0617415	0.0663918	0.0635108	0.0619032	0.0621556	0.0624292	0.0620229	0.0606979	0.0593919
2016	T2	Petite Havana Plot1 Leaf4	123.301	227.262	0.0555902	0.0624273	0.0623415	0.0583113	0.0607556	0.067784	0.069733	0.0652626	0.0611948	0.0591079	0.0578697	0.0567006	0.0561002	0.0602455	0.0629249	0.0581674	0.0511402	0.0545493	0.0625649	0.0598483	0.0570386	0.0545379	0.0525078	0.0524293	0.0529211	0.0546491	0.0572336	0.0565487	0.0542155	0.052776	0.054195	0.054761	0.0517703	0.0480894	0.0507084	0.0496379	0.0498787	0.0533006	0.0505034	0.0487762	0.0490435	0.0500056	0.0503707	0.0494172	0.0476506
2016	T2	Petite Havana Plot3 Leaf4	100.333	233.355	0.154746	0.156975	0.144176	0.126504	0.123857	0.138017	0.140255	0.128987	0.125915	0.121367	0.114687	0.109724	0.11699	0.120897	0.116738	0.106985	0.102982	0.107524	0.114169	0.111877	0.105803	0.10085	0.0987106	0.095931	0.0952501	0.0968739	0.0990021	0.0960599	0.0930173	0.091492	0.0919947	0.0978954	0.0958148	0.0885437	0.0935033	0.0896219	0.0869561	0.0906887	0.086225	0.0826012	0.0817953	0.0828286	0.0822236	0.0809453	0.0787057
2016	T2	Petite Havana Plot1 Leaf1	139.641	272.933	0.0665237	0.0717986	0.0700701	0.0647352	0.0646322	0.0704277	0.0723165	0.0699442	0.0715879	0.0688014	0.0633124	0.0586586	0.0576598	0.0605594	0.0637425	0.0633583	0.0579663	0.0594319	0.0658927	0.0671927	0.0631827	0.0581811	0.0547698	0.052864	0.0537013	0.0557269	0.0573764	0.0591386	0.0591176	0.0582064	0.0582716	0.0589589	0.0580327	0.0565014	0.057978	0.056036	0.0557668	0.0591037	0.0580484	0.056554	0.0560035	0.0565139	0.0564843	0.0546547	0.0524323
2016	T2	Petite Havana Plot2 Leaf2	151.741	252.481	0.0777692	0.0804348	0.062954	0.0481509	0.0623949	0.0735983	0.073457	0.0692371	0.0773102	0.0679074	0.0602462	0.0655811	0.0676025	0.0692947	0.0699487	0.0680686	0.0593823	0.0626711	0.0723894	0.0700282	0.0636008	0.0576333	0.0551765	0.0578039	0.0600476	0.0639091	0.069011	0.0633423	0.0613338	0.063545	0.0646418	0.064588	0.0610747	0.0576811	0.0623694	0.060366	0.0590188	0.0617892	0.0562693	0.0573231	0.0602091	0.0571515	0.0548745	0.0544399	0.0540193
2016	T2	Samsun Plot4 Leaf2	164.507	178.412	0.0574026	0.0833186	0.0834089	0.0637287	0.0564864	0.0706581	0.0750573	0.0693352	0.0796445	0.0817297	0.0729373	0.0604996	0.0642669	0.0755253	0.0795522	0.0676994	0.0587038	0.0627054	0.0713794	0.0685166	0.0659433	0.0628366	0.0592608	0.0581908	0.0630002	0.0667453	0.0650513	0.0668398	0.0637729	0.0623655	0.0709393	0.0717447	0.0670962	0.0630441	0.0665522	0.0609361	0.0597624	0.0683049	0.0661542	0.0641802	0.0637871	0.0632591	0.0604068	0.0584732	0.0578425
2016	T2	Samsun Plot3 Leaf2	258.196	260.601	0.0761168	0.0812772	0.0823447	0.0769701	0.0701992	0.0739473	0.0767252	0.0755894	0.0763404	0.0719885	0.0668163	0.0643787	0.0637157	0.0672795	0.0702482	0.067986	0.0645705	0.0654069	0.0678827	0.0653337	0.0628959	0.0608508	0.0594051	0.0594452	0.0599355	0.0601742	0.0602951	0.0626879	0.0625643	0.0606526	0.0598346	0.060178	0.0588587	0.0571805	0.0597218	0.0575259	0.0552328	0.0561654	0.0565103	0.0567516	0.0560148	0.0540866	0.0547586	0.0550102	0.0538859
2016	T2	Samsun Plot1 Leaf3	214.735	225	0.0917831	0.0936381	0.0896582	0.085626	0.0900217	0.0877816	0.0851462	0.0843024	0.0826404	0.0819996	0.0794779	0.0758875	0.0804011	0.0805123	0.0794708	0.0815829	0.0752734	0.0750616	0.0790699	0.076328	0.0759944	0.0751013	0.0717735	0.0673907	0.0703761	0.0732251	0.0701301	0.069944	0.0702583	0.0703731	0.0701387	0.0689046	0.0671333	0.0660432	0.0671917	0.0650412	0.0652514	0.0692629	0.0664282	0.0636962	0.0629172	0.0638064	0.0644115	0.0644876	0.0639568
2016	T2	Samsun Plot3 Leaf3	141	169.358	0.0786498	0.0835466	0.0792099	0.0714436	0.071827	0.0737387	0.0734633	0.0720159	0.0740698	0.0746617	0.0712773	0.065835	0.06772	0.0687259	0.0686524	0.0686568	0.0648274	0.065374	0.0693771	0.070164	0.0662392	0.0623778	0.0608819	0.0600627	0.0611521	0.0626035	0.0630733	0.0633683	0.0622797	0.0614428	0.0628675	0.0636561	0.0626043	0.0609623	0.0617085	0.0598308	0.0589353	0.0607846	0.0606742	0.0613125	0.0608589	0.0578229	0.0577721	0.0587878	0.0587355
2016	T2	Samsun Plot2 Leaf4	254.658	252.834	0.0605153	0.0683529	0.0679386	0.0642193	0.067017	0.0724652	0.0664217	0.0550608	0.0600286	0.0625016	0.0610619	0.0584549	0.0596669	0.0624014	0.0623556	0.0571875	0.0532379	0.0579805	0.0650027	0.0618059	0.0583601	0.056392	0.0562031	0.0574528	0.0605388	0.0630081	0.0628207	0.060729	0.0556007	0.0525678	0.0568603	0.0621843	0.0611137	0.0568359	0.0612689	0.0615327	0.060952	0.0616998	0.0577426	0.0584841	0.0601878	0.0575185	0.0570061	0.0577041	0.0579115
2016	T2	Samsun Plot1 Leaf2	178.447	198.938	0.0879152	0.0898748	0.0844766	0.078171	0.0799838	0.0787	0.0778411	0.0777866	0.0755867	0.0760832	0.0745309	0.0694658	0.0678258	0.0713465	0.0739919	0.070275	0.0664936	0.0666248	0.0686739	0.067536	0.0663965	0.0641429	0.0614183	0.0617499	0.0619226	0.0628289	0.064673	0.0636514	0.0609006	0.0593313	0.0611954	0.0605488	0.0590377	0.0579832	0.0578875	0.0579231	0.0574654	0.0565246	0.056133	0.0569205	0.0569363	0.0546848	0.0538908	0.0542239	0.0545997
2016	T2	SSu Double Plot3 Leaf3	82.8761		0.141152	0.123747	0.11291	0.112431	0.115181	0.118399	0.11749	0.112543	0.107423	0.107796	0.103659	0.0939363	0.0987654	0.100716	0.0986383	0.096039	0.0935068	0.0957823	0.0999887	0.0990893	0.0948501	0.094026	0.0959603	0.090124	0.0879644	0.0891541	0.0902565	0.0872819	0.0859704	0.0849481	0.081764	0.0876983	0.088062	0.0835128	0.0888435	0.0854643	0.0815548	0.0824128	0.0784938	0.0784835	0.08087	0.0813413	0.0783786	0.0749686	0.07337
2016	T2	SSu Double Plot4 Leaf1	165.987		0.125031	0.115238	0.113651	0.114041	0.105235	0.107246	0.105382	0.0988762	0.100605	0.0976999	0.0997379	0.106928	0.0941709	0.0898583	0.0926657	0.0942025	0.0938594	0.0945353	0.0950547	0.0923333	0.0906673	0.0883264	0.0854875	0.0852798	0.087828	0.0904632	0.0905225	0.0862525	0.0851176	0.0850626	0.0813754	0.0795187	0.0806509	0.0835531	0.0849819	0.0815461	0.079551	0.0813707	0.0780858	0.0788292	0.0799901	0.0766467	0.0754449	0.0755078	0.0754963
2016	T2	SSu Double Plot3 Leaf4	14.6975		0.114867	0.106426	0.102159	0.102034	0.0986533	0.0998455	0.0997196	0.0952343	0.0870936	0.0906546	0.0938608	0.0895642	0.087706	0.0889801	0.0896591	0.086549	0.0839854	0.0836327	0.08522	0.0869251	0.0863339	0.0843513	0.0826751	0.0831973	0.0827645	0.0799195	0.0757031	0.0763804	0.076551	0.0769763	0.0796773	0.0776317	0.0764322	0.0780574	0.0799726	0.0748076	0.0705219	0.071773	0.0719189	0.0715722	0.0719247	0.0731964	0.069865	0.0681409	0.069579
2016	T2	SSu Double Plot4 Leaf2	166.18		0.126475	0.121275	0.120369	0.116964	0.105045	0.106499	0.109425	0.106604	0.0981366	0.0959793	0.0983001	0.100381	0.0957064	0.094633	0.0962665	0.0965299	0.0923269	0.091702	0.0948682	0.0966252	0.0926368	0.087755	0.0852945	0.0846352	0.0877178	0.0900771	0.0882458	0.0843678	0.0838739	0.0848382	0.0828922	0.0797407	0.0799567	0.082992	0.0834953	0.081124	0.0789984	0.0786311	0.0770748	0.0778548	0.078292	0.0756722	0.0753145	0.0751685	0.0750616
2016	T2	SSu Double Plot4 Leaf3	45.3763		0.129494	0.112627	0.108125	0.111995	0.109585	0.107248	0.105758	0.104249	0.100966	0.0957465	0.0960716	0.101738	0.0954138	0.0916746	0.0923171	0.0944917	0.0911091	0.0923392	0.0955946	0.0918221	0.0921288	0.0896164	0.0834017	0.082241	0.0838806	0.0863188	0.087375	0.0838817	0.0823497	0.0828234	0.0824385	0.0794221	0.0786018	0.0807425	0.0822975	0.0795882	0.0772796	0.0782228	0.0793258	0.077211	0.0742677	0.0739525	0.0755196	0.0758757	0.0750623
2016	T2	SSu Single Plot4 Leaf4	113.364	137.285	0.110282	0.0931249	0.0940643	0.103183	0.0940996	0.087976	0.0863038	0.087045	0.0866824	0.0819525	0.0811332	0.0860422	0.0837849	0.0823678	0.0814055	0.079578	0.0821837	0.0788424	0.0742161	0.079888	0.0793201	0.0753922	0.0724217	0.0734995	0.0767928	0.0772232	0.0728088	0.0715383	0.0718213	0.0713853	0.0687918	0.0695637	0.0689603	0.0672869	0.0697007	0.0711949	0.0713043	0.0702103	0.0672919	0.0685144	0.0701207	0.0675616	0.0670324	0.0671298	0.0666904
2016	T2	SSu Single Plot1 Leaf4	71	266.067	0.103598	0.0942632	0.0860369	0.0837527	0.0843592	0.0864467	0.0858077	0.0824666	0.0801939	0.0806616	0.0794827	0.0757768	0.0768435	0.0795077	0.0799885	0.0762693	0.0732234	0.0719418	0.0727943	0.0751368	0.0749815	0.074951	0.0750295	0.07092	0.0734308	0.074591	0.0690473	0.0712993	0.0719658	0.0700919	0.0685925	0.0712715	0.071239	0.068559	0.0698439	0.070048	0.0690571	0.0678946	0.0684208	0.0667437	0.0657193	0.0679603	0.0655612	0.0643045	0.0650179
2016	T2	SSu Single Plot3 Leaf4	170	146.375	0.156066	0.145706	0.141459	0.140198	0.135535	0.135284	0.132082	0.125363	0.12101	0.119224	0.118816	0.118687	0.11875	0.115258	0.112209	0.113662	0.113949	0.113051	0.111466	0.110223	0.112675	0.109513	0.10152	0.104031	0.104511	0.104712	0.106232	0.100786	0.0987101	0.0991039	0.097208	0.0968932	0.0965832	0.0967865	0.0997198	0.096262	0.0927772	0.0931742	0.0913967	0.0919579	0.0922688	0.0896164	0.0906073	0.0900384	0.0875133
2016	T2	SSu Single Plot3 Leaf3	194.844	218.595	0.129308	0.128988	0.127337	0.122892	0.11866	0.125678	0.122837	0.111161	0.110775	0.104855	0.102445	0.107191	0.104842	0.102717	0.102257	0.1022	0.096556	0.0953941	0.0982108	0.0979287	0.0949096	0.0904252	0.0874602	0.0912252	0.09062	0.0893667	0.0904482	0.0845346	0.0830749	0.0864307	0.089263	0.084155	0.0815253	0.0844304	0.0879598	0.0861719	0.0813068	0.0776118	0.0806682	0.0814562	0.0801963	0.0794592	0.0775136	0.0764406	0.0764894
2016	T2	SSu Single Plot3 Leaf1 Real	140.979	143.872	0.103665	0.082757	0.0865311	0.0969041	0.0823629	0.088958	0.0947345	0.0881596	0.0710729	0.0761291	0.0800819	0.0705374	0.0731997	0.0764827	0.0770398	0.0747166	0.0727698	0.0748276	0.0806197	0.0855353	0.0686224	0.0629314	0.0779274	0.0855675	0.0842705	0.0785825	0.0747579	0.0795638	0.0777278	0.071039	0.0688249	0.0789191	0.0831615	0.0764746	0.0677046	0.0726542	0.0753897	0.068521	0.0731488	0.0719781	0.0697386	0.0734528	0.0692749	0.0699208	0.0736467
2016	T2	SSu Single Plot2 Leaf4	166	230.78	0.118327	0.118022	0.110712	0.104609	0.109397	0.106597	0.102866	0.0997634	0.0940165	0.0920745	0.092937	0.0942155	0.0933375	0.0884202	0.0858876	0.0906545	0.0935853	0.0904386	0.0864268	0.0901652	0.0872099	0.08436	0.0858764	0.0891327	0.0853488	0.0816614	0.0836811	0.082745	0.0811797	0.0800269	0.0799264	0.0821475	0.0828411	0.0811499	0.0794572	0.0797451	0.0787258	0.075509	0.0758039	0.0758783	0.0758088	0.0760234	0.0730333	0.0720008	0.07325
2016	T2	SSu Single Plot4 Leaf3	36.2605	160.851	0.0960815	0.0941361	0.0992957	0.100067	0.0886552	0.0833266	0.084402	0.0882416	0.0893597	0.0842724	0.085915	0.0948597	0.0842734	0.0795515	0.0806817	0.0809434	0.0798381	0.0772977	0.0755015	0.0770529	0.0756777	0.0742916	0.0746879	0.0757684	0.0770944	0.0777025	0.0764915	0.0717921	0.0683617	0.0686272	0.0724906	0.0732421	0.0726142	0.0715954	0.070113	0.072526	0.0715742	0.0658762	0.0697377	0.0714642	0.0703913	0.068894	0.0659827	0.0665664	0.0689142
2016	T2	SSu Single Plot1 Leaf3	184.369	187.663	0.0919787	0.0848708	0.0821883	0.0821411	0.0776233	0.0768125	0.0762905	0.0763668	0.0807587	0.0801582	0.0774523	0.0755911	0.0741674	0.0714748	0.0705789	0.0732096	0.0704992	0.0684569	0.0681387	0.0675262	0.069593	0.0717544	0.0725547	0.0729162	0.0679739	0.0649301	0.0684542	0.0686696	0.0670042	0.0644179	0.0624412	0.066702	0.0675878	0.0651444	0.0683264	0.065766	0.0629382	0.0638962	0.0643795	0.0657707	0.0656461	0.062103	0.0595976	0.0593064	0.0609273
2017	2017-06-27	200-8 plot3 leaf1	80.3372	148.76	0.159452	0.144068	0.139544	0.142777	0.140968	0.137451	0.131557	0.124655	0.11957	0.116316	0.115829	0.117387	0.117692	0.112163	0.108399	0.112405	0.110318	0.105722	0.103332	0.106543	0.106734	0.100577	0.0919272	0.0919391	0.0947534	0.097586	0.0981263	0.0929843	0.0922793	0.0940248	0.0920644	0.0889937	0.0863256	0.0849451	0.0849205	0.0827959	0.0820828	0.084033	0.0834837	0.0815853	0.0786465	0.0756961	0.0772612	0.0782956	0.0773626
2017	2017-06-26	200-8 plot2 leaf2	71.0387	131.369	0.181349	0.169447	0.155862	0.146643	0.145423	0.148268	0.144799	0.133975	0.123712	0.127667	0.128853	0.119789	0.119203	0.120272	0.119389	0.115251	0.111305	0.112314	0.115548	0.114032	0.105438	0.101009	0.103577	0.103909	0.100058	0.0978368	0.100404	0.0986552	0.0971292	0.0954689	0.0923355	0.0921952	0.0909058	0.088745	0.0900456	0.0889815	0.0853938	0.0814051	0.0813943	0.0827747	0.0832613	0.0813028	0.0773846	0.0760442	0.0772724
2017	2017-06-26	200-8 plot2 leaf4	159.348	202.225	0.188861	0.17378	0.16797	0.168058	0.15834	0.152824	0.152821	0.1517	0.138758	0.138799	0.138671	0.131104	0.13069	0.127744	0.125389	0.12719	0.123778	0.12069	0.120191	0.121381	0.119358	0.118986	0.120657	0.118	0.114826	0.10793	0.0980934	0.100468	0.104909	0.104918	0.098402	0.0993402	0.0995049	0.0965807	0.0948985	0.0954462	0.0952169	0.0924135	0.0882954	0.0893273	0.0927947	0.0934231	0.088224	0.0849065	0.0851164
2017	2017-06-27	200-8 plot3 leaf3	129.877	180	0.132834	0.122889	0.120911	0.122438	0.11565	0.114895	0.112597	0.105569	0.0964293	0.0962245	0.102128	0.10685	0.0991569	0.0921943	0.0918166	0.0977825	0.0960636	0.0928487	0.0916705	0.0931986	0.0927616	0.0888918	0.0850484	0.0897016	0.088853	0.0858285	0.0851033	0.0831622	0.0829404	0.0820165	0.0776928	0.0789372	0.0792141	0.0775229	0.0784565	0.0760151	0.0739694	0.074682	0.0747634	0.0742797	0.0728973	0.0709079	0.071	0.0713912	0.0709894
2017	2017-06-26	200-8 plot2 leaf3	123.888	182.931	0.168815	0.153464	0.136573	0.127806	0.127458	0.128234	0.130491	0.128385	0.112205	0.111548	0.112956	0.107586	0.107965	0.111842	0.11381	0.109869	0.104624	0.107808	0.112456	0.104468	0.0991863	0.100314	0.104269	0.100721	0.0997317	0.0983642	0.09398	0.092066	0.0936163	0.0940559	0.0888387	0.0885269	0.0881089	0.0869652	0.0888861	0.0872016	0.0851845	0.0850076	0.0833216	0.0813991	0.0809714	0.0822739	0.0788246	0.0755407	0.0748964
2017	2017-06-27	200-8 plot3 leaf4	185.12	230.991	0.132711	0.117275	0.102442	0.098902	0.105422	0.111339	0.108384	0.0991271	0.0947015	0.101641	0.10662	0.102346	0.097067	0.0933703	0.0915992	0.0907057	0.0872522	0.0877868	0.089653	0.0856477	0.0811698	0.0809565	0.0854094	0.0894711	0.088325	0.0830264	0.0776402	0.0805918	0.0801294	0.0770757	0.0773115	0.082296	0.0825383	0.0779166	0.0771354	0.0742567	0.0718756	0.0717865	0.0716584	0.0717589	0.0714569	0.0701907	0.0680827	0.068834	0.0715495
2017	2017-06-26	200-8 plot1 leaf2	150.208	196.76	0.18623	0.185292	0.170908	0.153787	0.145909	0.153839	0.158224	0.152029	0.141211	0.131055	0.127192	0.129337	0.128469	0.121476	0.115874	0.118505	0.12169	0.119713	0.113186	0.107238	0.107201	0.110553	0.113534	0.112421	0.111773	0.109741	0.105627	0.105476	0.104244	0.100333	0.0952828	0.0989138	0.100478	0.0978569	0.0974277	0.0926092	0.0889748	0.0895587	0.0891191	0.0893381	0.0890503	0.0867321	0.0818168	0.0809545	0.0834237
2017	2017-06-26	200-8 plot3 leaf2	129.912	193.533	0.163655	0.155447	0.149128	0.146054	0.142304	0.144189	0.140198	0.131086	0.128195	0.122012	0.117187	0.116888	0.118052	0.115381	0.112403	0.112512	0.10825	0.107038	0.109106	0.109917	0.106992	0.104671	0.104844	0.105008	0.10174	0.0979431	0.0968175	0.099193	0.0963215	0.0904304	0.0879562	0.0907335	0.0890795	0.0852895	0.0916038	0.0883168	0.0821741	0.0800886	0.0803609	0.0815848	0.0816863	0.0794312	0.0770697	0.0760154	0.0753721
2017	2017-06-26	200-8 plot2 leaf1	144.63	183.209	0.159701	0.14854	0.136364	0.133865	0.141872	0.139239	0.13023	0.120045	0.111763	0.118592	0.120042	0.10952	0.116144	0.116314	0.111126	0.106872	0.0995028	0.10003	0.104874	0.102548	0.0990354	0.0988176	0.101675	0.101722	0.0994479	0.0961933	0.0944676	0.0998848	0.098453	0.0915083	0.0868767	0.0880767	0.0884608	0.0869371	0.0877814	0.0865068	0.0825253	0.0785311	0.0828911	0.0828298	0.0799079	0.0786647	0.0752325	0.0759379	0.0790254
2017	2017-06-27	43-oe plot3 leaf4	177.702	243.225	0.14516	0.124738	0.126278	0.138252	0.134935	0.127251	0.116614	0.107755	0.107481	0.11512	0.119327	0.115296	0.111245	0.108398	0.105531	0.101547	0.0981285	0.0964564	0.0968146	0.0984846	0.0995237	0.0968536	0.0920229	0.0919747	0.0917591	0.0920834	0.0928184	0.0881908	0.0837889	0.0814113	0.080742	0.080492	0.0812205	0.0821084	0.0812296	0.0811508	0.0809633	0.0796125	0.076276	0.0786687	0.0800944	0.0737548	0.0713474	0.0720963	0.0735182
2017	2017-06-26	43-oe plot3 leaf2	160.935	147.406	0.192028	0.167366	0.152644	0.153174	0.153927	0.150204	0.143275	0.133403	0.121035	0.12633	0.130336	0.122731	0.120337	0.126695	0.131353	0.123895	0.111543	0.105265	0.10659	0.109339	0.102974	0.100369	0.104239	0.101602	0.0988205	0.0971833	0.0968573	0.0980201	0.0976614	0.094335	0.089012	0.090659	0.0914719	0.0898456	0.0903351	0.0878947	0.084847	0.0834949	0.0836892	0.0829655	0.081995	0.0815851	0.0783638	0.076701	0.077442
2017	2017-06-28	43-oe plot2 leaf2	90	168.276	0.199714	0.181537	0.168318	0.164685	0.167585	0.172121	0.168178	0.159236	0.158796	0.154997	0.143871	0.131022	0.137945	0.136473	0.132099	0.134322	0.125428	0.116917	0.115377	0.121303	0.121456	0.119546	0.11793	0.114438	0.108892	0.105043	0.10537	0.107575	0.106818	0.10176	0.0947657	0.0963548	0.0967329	0.0948721	0.0979495	0.094952	0.0900504	0.0875108	0.0870996	0.0863548	0.085693	0.0854249	0.0808782	0.0789145	0.0799644
2017	2017-06-28	43-oe plot1 leaf2	240.105	283	0.165154	0.143802	0.12444	0.120241	0.131373	0.12984	0.129931	0.130191	0.114926	0.110434	0.114157	0.118926	0.118018	0.109319	0.104885	0.111457	0.0989903	0.0926375	0.0973558	0.103379	0.102694	0.0993083	0.0976584	0.100063	0.0962909	0.0891174	0.0843337	0.0859342	0.0906973	0.0917591	0.084821	0.0878959	0.0875598	0.0820575	0.081339	0.0785615	0.0758381	0.0753623	0.076694	0.076478	0.0749312	0.0731969	0.070516	0.0680895	0.0680512
2017	2017-06-28	43-oe plot2 leaf4	190.801	243.057	0.237203	0.221303	0.210431	0.204331	0.194714	0.197322	0.197947	0.189191	0.17259	0.172924	0.170103	0.155856	0.157139	0.161019	0.160897	0.154762	0.150797	0.148252	0.147663	0.149241	0.144906	0.142162	0.142061	0.13539	0.133671	0.13332	0.130111	0.127346	0.124365	0.119233	0.111995	0.114154	0.114308	0.11101	0.1123	0.109577	0.106717	0.106046	0.10297	0.101065	0.0988337	0.0947974	0.0945307	0.0917841	0.0883543
2017	2017-06-26	43-oe plot3 leaf3	157.675	144.42	0.171205	0.160088	0.155122	0.158432	0.15998	0.156738	0.150608	0.141472	0.128132	0.133241	0.139094	0.133359	0.127244	0.121843	0.120377	0.123859	0.121776	0.119702	0.118669	0.116695	0.111788	0.111435	0.114726	0.109411	0.109209	0.109224	0.105045	0.104736	0.10145	0.0971202	0.096635	0.100314	0.100096	0.0965879	0.097786	0.0913602	0.0866113	0.0890589	0.0909238	0.0902471	0.0893262	0.0901158	0.0862573	0.0838404	0.0839699
2017	2017-06-27	43-oe plot3 leaf2	189.672	222.477	0.143956	0.125519	0.123333	0.132444	0.136065	0.126497	0.114299	0.107325	0.10824	0.111576	0.111917	0.108356	0.107346	0.106043	0.104978	0.105047	0.104769	0.103441	0.100559	0.0963974	0.0967479	0.093989	0.0875969	0.0873194	0.0899303	0.0910362	0.0885931	0.0873305	0.0843043	0.0812852	0.080777	0.0786727	0.0778098	0.0784291	0.0781836	0.0788691	0.0784146	0.0759962	0.0741052	0.0735182	0.0734956	0.0730757	0.073262	0.070795	0.0671178
2017	2017-06-28	43-oe plot2 leaf1	150.529	219.825	0.230177	0.207394	0.177974	0.165071	0.17917	0.187808	0.177315	0.156236	0.147854	0.15187	0.151205	0.140906	0.14324	0.142196	0.139742	0.140109	0.133889	0.13333	0.135681	0.130568	0.128403	0.126316	0.122755	0.119665	0.115818	0.112039	0.109748	0.111734	0.109639	0.104269	0.101057	0.105469	0.105364	0.100696	0.10219	0.0970141	0.0921074	0.0916931	0.0886651	0.0875259	0.087767	0.087097	0.0820097	0.0789654	0.0788335
2017	2017-06-27	43-oe plot1 leaf2	115.197	151.502	0.185144	0.166002	0.156846	0.156259	0.144556	0.136253	0.125611	0.115042	0.114043	0.120847	0.125237	0.122395	0.119523	0.11706	0.11818	0.122202	0.113193	0.103086	0.100356	0.107789	0.108603	0.107544	0.106745	0.101807	0.0995322	0.100054	0.101393	0.101189	0.0960495	0.0889767	0.0857651	0.0923092	0.0926891	0.0880225	0.0946324	0.0925548	0.085748	0.0810932	0.0830431	0.0853723	0.0853958	0.0827034	0.0806036	0.0806678	0.0817228
2017	2017-06-27	4-ko plot4 leaf2	204.875	261.719	0.35522038+B23+B16:B16:CBF23	0.342848	0.327009	0.30669	0.283271	0.275693	0.271301	0.264743	0.258993	0.256393	0.251177	0.24156	0.235041	0.231559	0.227559	0.221213	0.221634	0.219167	0.212948	0.207519	0.202633	0.196152	0.189504	0.188838	0.186392	0.18379	0.182745	0.179612	0.176306	0.171574	0.164066	0.159403	0.155957	0.153235	0.151867	0.148422	0.143749	0.139714	0.13839	0.137152	0.13394	0.1284	0.125655	0.12362	0.121029
2017	2017-06-27	4-ko plot2 leaf2	159.238	188.54	0.355412	0.337416	0.325518	0.317128	0.30669	0.297206	0.294086	0.290597	0.271493	0.258372	0.249397	0.240968	0.236968	0.231156	0.225016	0.22122	0.215406	0.21221	0.213418	0.217477	0.215667	0.206658	0.196008	0.193831	0.188936	0.181945	0.17612	0.175536	0.17268	0.167523	0.163675	0.163749	0.162362	0.158058	0.153466	0.150596	0.146916	0.141778	0.139395	0.136601	0.132781	0.128272	0.123638	0.121325	0.121316
2017	2017-06-27	4-ko plot3 leaf3	206.975	233.168	0.148752	0.131943	0.119955	0.118782	0.119814	0.125646	0.126471	0.118545	0.105039	0.107141	0.110492	0.105732	0.102625	0.0984471	0.0975352	0.101386	0.0928163	0.0924534	0.0990077	0.0980908	0.0928066	0.0896977	0.0920239	0.0975633	0.0955832	0.0889005	0.0845732	0.0913423	0.0918963	0.0863665	0.0825271	0.0839711	0.0844566	0.0829541	0.0835172	0.0824854	0.0827019	0.0850624	0.0849346	0.0814893	0.0782591	0.0782171	0.0753505	0.0729867	0.0736458
2017	2017-06-27	4-ko plot3 leaf1	213.428	238.827	0.123922	0.11608	0.104602	0.0991512	0.10232	0.111225	0.108263	0.0967099	0.0972678	0.101587	0.102424	0.0974906	0.0934227	0.0826686	0.0794394	0.0929065	0.0916253	0.0842861	0.0783429	0.0781697	0.078779	0.0828327	0.0875417	0.0832394	0.0790815	0.077355	0.0782573	0.0815119	0.0826406	0.0799297	0.0746845	0.0763155	0.0776047	0.0767913	0.0776759	0.0736835	0.071496	0.0737778	0.071267	0.067893	0.0662404	0.0671749	0.0657545	0.0646927	0.0656509
2017	2017-06-28	PH Paul plot2 leaf2	147.445	233.299	0.182379	0.165046	0.160515	0.163511	0.157663	0.157963	0.156437	0.148379	0.134046	0.13442	0.136621	0.131397	0.126472	0.125252	0.126922	0.128272	0.122799	0.121983	0.123775	0.118604	0.112473	0.111637	0.115199	0.113894	0.108335	0.102776	0.101123	0.105033	0.104268	0.0973186	0.088606	0.0896361	0.0906711	0.089541	0.0917998	0.0895601	0.0869042	0.0869373	0.0874169	0.0859352	0.0836461	0.0822998	0.0805522	0.0802706	0.080586
2017	2017-06-27	PH Wanne plot3 leaf1	163.237	230.128	0.208486	0.182354	0.171111	0.171496	0.164158	0.165201	0.16546	0.16208	0.159252	0.157923	0.14998	0.137023	0.142456	0.137354	0.131459	0.136782	0.131722	0.125919	0.123861	0.1255	0.121745	0.118757	0.119525	0.120361	0.118218	0.11533	0.11394	0.113033	0.109435	0.104264	0.100682	0.100493	0.0985733	0.0963666	0.100546	0.0992377	0.0949714	0.0917851	0.0913833	0.0914179	0.0900616	0.0866669	0.0839185	0.0826144	0.0825737
2017	2017-06-22	PH Paul Plot1 Leaf2	154.731	195.328	0.151907	0.148727	0.137702	0.129115	0.133775	0.13443	0.133673	0.130142	0.118907	0.117561	0.118465	0.115113	0.11077	0.107122	0.105626	0.106186	0.103589	0.101661	0.10164	0.10246	0.0989638	0.0958158	0.0960699	0.0991017	0.0979991	0.0930602	0.0880461	0.0912487	0.0899593	0.0858119	0.0856341	0.0883355	0.0869478	0.0821498	0.0813377	0.0805313	0.0785832	0.0764754	0.0786594	0.0788679	0.0777884	0.077361	0.0746395	0.0734952	0.0739616
2017	2017-06-28	PH Paul plot1 leaf2	80.3227	156.76	0.208489	0.195901	0.189559	0.187463	0.182456	0.179154	0.173961	0.166027	0.157988	0.158571	0.159407	0.154791	0.148889	0.144007	0.143996	0.148705	0.141691	0.131293	0.12541	0.128327	0.12997	0.129906	0.128646	0.12642	0.128463	0.127176	0.118414	0.114978	0.109894	0.105468	0.106316	0.110118	0.10886	0.103812	0.10404	0.103868	0.101433	0.0977341	0.0981614	0.0975967	0.0957078	0.0932385	0.0888763	0.0862398	0.086192
2017	2017-06-28	PH Wanne plot4 leaf1	181.157	270.513	0.212116	0.197634	0.191086	0.190411	0.182948	0.172124	0.170137	0.174152	0.168282	0.156084	0.14533	0.141588	0.146564	0.148063	0.147089	0.14623	0.135758	0.130317	0.133803	0.140414	0.128568	0.119852	0.122678	0.124821	0.12175	0.11549	0.110077	0.110632	0.109882	0.107958	0.107704	0.108552	0.106994	0.104244	0.10527	0.101579	0.0962905	0.0926023	0.0898013	0.088125	0.087065	0.0860972	0.0853321	0.0848313	0.0841182
2017	2017-06-22	PH Wanne Plot3 Leaf4	184.314	215.967	0.113859	0.116073	0.109356	0.103443	0.108643	0.111994	0.109804	0.10292	0.0954555	0.0944865	0.0947041	0.0924092	0.0909064	0.0880617	0.0868665	0.0897016	0.0915873	0.0865646	0.0793909	0.0792671	0.0785099	0.0818814	0.0881406	0.0870843	0.08402	0.0823053	0.0826649	0.0792327	0.0784376	0.0799903	0.0808393	0.0800459	0.0774769	0.075156	0.0764157	0.0741036	0.0713271	0.07116	0.0735549	0.0741927	0.0723537	0.0691647	0.0671007	0.0664099	0.0673452
2017	2017-06-22	PH Paul Plot1 Leaf4	160.302	215.715	0.153843	0.136327	0.129903	0.132829	0.129676	0.137096	0.136162	0.123551	0.111516	0.110624	0.113805	0.113658	0.107968	0.103946	0.103587	0.104995	0.0975702	0.0962856	0.100672	0.100948	0.0973718	0.0960065	0.0976532	0.0957916	0.0941354	0.090762	0.0861487	0.0909578	0.0893544	0.0834992	0.0823866	0.0867556	0.085276	0.0790517	0.0801592	0.0806498	0.0794796	0.077251	0.0753896	0.0737026	0.0731678	0.0739591	0.0718805	0.0695777	0.0688166
2017	2017-06-28	PH Paul plot1 leaf1	137.542	187	0.225957	0.198838	0.174818	0.16579	0.167514	0.169851	0.171157	0.169995	0.164204	0.154876	0.149469	0.148995	0.143949	0.141997	0.142507	0.142042	0.135384	0.128295	0.125722	0.129405	0.127634	0.12686	0.128347	0.124331	0.121023	0.11883	0.117497	0.119821	0.114318	0.104842	0.100886	0.107166	0.1084	0.102792	0.100971	0.0951694	0.0905775	0.0908681	0.093225	0.0904078	0.0864348	0.0866811	0.0869737	0.0865797	0.0846166
2017	2017-06-28	PH Wanne plot4 leaf2	216.779	238.894	0.213753	0.194448	0.182712	0.178208	0.17035	0.174608	0.174078	0.162231	0.145394	0.149908	0.154603	0.146514	0.140335	0.133966	0.131438	0.134287	0.131422	0.12821	0.128102	0.131853	0.131901	0.127223	0.120738	0.119195	0.115631	0.113352	0.114695	0.114139	0.111865	0.107487	0.101848	0.10374	0.104152	0.101043	0.0995458	0.097925	0.096112	0.0937936	0.0891088	0.0899583	0.0922966	0.0901567	0.0861439	0.083115	0.0826412
2017	2017-06-22	PH Wanne Plot3 Leaf3	206.08	258	0.1389	0.13457	0.126274	0.119113	0.116533	0.122761	0.121639	0.112381	0.108287	0.107183	0.105446	0.101883	0.100487	0.103297	0.10651	0.105768	0.10285	0.0985116	0.0962883	0.0990055	0.0933664	0.0894162	0.0907566	0.0893538	0.0863812	0.0842712	0.0847841	0.0869225	0.0858723	0.0835452	0.0839273	0.0860312	0.0819031	0.0750852	0.0784911	0.0801645	0.0789526	0.0763615	0.0751746	0.0766239	0.0773215	0.0741808	0.0712522	0.0714212	0.0735597
2017	2017-06-22	PH Paul Plot1 Leaf1	172.28	214	0.159153	0.141802	0.132482	0.134745	0.135946	0.133171	0.128899	0.122259	0.110453	0.115849	0.120093	0.112718	0.110047	0.106117	0.104259	0.107082	0.10548	0.10146	0.0997015	0.104244	0.100514	0.0977156	0.0988579	0.0958595	0.0944257	0.0924495	0.0893275	0.0934953	0.0935095	0.0890965	0.0855435	0.0898951	0.0888402	0.0831574	0.0862672	0.0847147	0.0823997	0.0826624	0.0822209	0.0812664	0.0799544	0.0783661	0.0757639	0.0740118	0.0742847
2017	2017-06-22	PH Wanne Plot4 Leaf4	138	216.614	0.152445	0.145748	0.135293	0.128092	0.128276	0.125682	0.124326	0.124522	0.122488	0.114201	0.109704	0.112068	0.109233	0.106185	0.105091	0.105793	0.102488	0.0990228	0.097323	0.0976633	0.0979212	0.0982224	0.0989647	0.100595	0.0979346	0.0934102	0.090667	0.0921543	0.0911459	0.0881388	0.0866892	0.088654	0.0882501	0.084719	0.0822905	0.0805406	0.0794039	0.0789697	0.0799132	0.0782617	0.0757235	0.0745718	0.0703576	0.0714855	0.0750988
2017	2017-06-28	PH Wanne plot3 leaf3	173.841	221.551	0.185774	0.172402	0.163015	0.159483	0.15576	0.154845	0.154285	0.150865	0.141506	0.134018	0.132429	0.136487	0.142046	0.138983	0.13256	0.128775	0.117961	0.115905	0.122402	0.126902	0.12186	0.117121	0.116576	0.113446	0.110943	0.108767	0.106513	0.10547	0.102845	0.0991371	0.0965504	0.0973485	0.0958278	0.093163	0.0961831	0.094159	0.0911641	0.0907732	0.0908122	0.0875107	0.0842664	0.0845368	0.0816042	0.079651	0.0797861
2017	2017-06-28	PH Paul plot2 leaf1	207.738	245.544	0.209568	0.197497	0.184099	0.173801	0.165841	0.172094	0.172351	0.162077	0.152051	0.148965	0.147521	0.14366	0.140214	0.137066	0.132413	0.125713	0.120769	0.123122	0.129622	0.131831	0.128312	0.123233	0.119189	0.115605	0.113928	0.110977	0.106025	0.108191	0.108644	0.105162	0.100039	0.102507	0.102869	0.0995923	0.0992391	0.0952606	0.092073	0.0923955	0.0928342	0.0912292	0.0894747	0.0891623	0.0843625	0.0809843	0.0810496
2017	2017-06-28	PH Paul plot1 leaf3	134.211	198.871	0.184927	0.190721	0.189153	0.176311	0.160207	0.157545	0.154126	0.150046	0.159041	0.161483	0.155936	0.144705	0.129829	0.126111	0.129909	0.132896	0.13215	0.130596	0.129676	0.129	0.122912	0.117309	0.116206	0.119165	0.117119	0.111824	0.107952	0.111152	0.110144	0.104325	0.0982264	0.0978532	0.0968915	0.0949104	0.0969611	0.0946903	0.0911772	0.0895735	0.0892377	0.089247	0.0900095	0.0910627	0.0860995	0.0820557	0.0816005
2017	2017-06-28	PH Paul plot2 leaf3	140.297	231.235	0.21666	0.19061	0.182262	0.18719	0.182271	0.181016	0.176762	0.167845	0.157986	0.158068	0.159003	0.154284	0.14837	0.142718	0.138788	0.136779	0.131194	0.132272	0.13614	0.131547	0.127022	0.12638	0.127311	0.121014	0.115927	0.11427	0.115202	0.114228	0.11312	0.111215	0.10774	0.10644	0.102647	0.0986717	0.102313	0.10028	0.0972669	0.0969353	0.0950221	0.0939545	0.0937122	0.0930342	0.0885244	0.0854263	0.0847693
2017	2017-06-22	PH Wanne Plot4 Leaf3	232.313	247.032	0.177576	0.170636	0.160868	0.152303	0.151093	0.154129	0.152627	0.145196	0.136922	0.126026	0.122961	0.129012	0.12743	0.126392	0.123768	0.117289	0.114005	0.114813	0.116742	0.115417	0.116706	0.115262	0.110792	0.110386	0.108125	0.105856	0.105334	0.103461	0.102742	0.10038	0.0940809	0.0977331	0.0979203	0.0935616	0.0955722	0.0942213	0.0909795	0.0883577	0.0871477	0.0881369	0.0882145	0.0847036	0.081303	0.0818468	0.0846149
2017	2017-06-22	PH Paul Plot2 Leaf4	149.448	217.208	0.174695	0.159314	0.150635	0.14871	0.139517	0.137698	0.139547	0.137358	0.12296	0.125707	0.127086	0.117725	0.118339	0.112079	0.108563	0.116028	0.1084	0.10497	0.10776	0.107713	0.106869	0.106804	0.107682	0.107805	0.100328	0.0939379	0.0953889	0.0978088	0.0959978	0.0908062	0.0863277	0.0878584	0.0885827	0.0871391	0.0875635	0.0872107	0.0847048	0.0813064	0.0829538	0.0832745	0.0824988	0.0818208	0.0766006	0.0753252	0.0778901
2017	2017-07-07	Samsun Plot1 Leaf2	309.758	306.384	0.151954	0.147844	0.151064	0.15352	0.146606	0.138532	0.135058	0.133905	0.126679	0.12213	0.118571	0.115795	0.120492	0.116136	0.110205	0.112015	0.110323	0.107987	0.107642	0.110383	0.108625	0.104731	0.102084	0.103324	0.104713	0.103547	0.099434	0.0962929	0.095308	0.095548	0.0948984	0.090796	0.088204	0.0885528	0.0895602	0.0882227	0.0861041	0.0850606	0.0861375	0.0863727	0.0851775	0.0830995	0.0815323	0.0806144	0.0803066
2017	2017-07-07	Samsun Plot4 Leaf1	303.986	311.715	0.193783	0.182949	0.183142	0.183066	0.16968	0.169186	0.171754	0.168341	0.15512	0.150319	0.152175	0.154548	0.148882	0.141858	0.139513	0.143074	0.136952	0.132584	0.131048	0.127457	0.126118	0.122649	0.117735	0.119261	0.12112	0.120889	0.117871	0.112163	0.111621	0.112417	0.107637	0.105047	0.103417	0.102055	0.101242	0.100557	0.0990087	0.0966469	0.0955922	0.0948463	0.0931034	0.089996	0.0895465	0.088964	0.0875249
2017	2017-07-07	Samsun Plot3 Leaf3	291.741	317.575	0.153527	0.140558	0.141975	0.1445	0.132107	0.130176	0.13182	0.130869	0.124947	0.120177	0.117554	0.116429	0.114936	0.112652	0.111708	0.112898	0.109164	0.104527	0.102617	0.105373	0.10488	0.0994755	0.09369	0.0982587	0.0976822	0.0944448	0.0927592	0.0903714	0.0880788	0.0876239	0.0897177	0.0876259	0.0843301	0.0828298	0.0848899	0.0838208	0.0801818	0.0769912	0.0797831	0.0815033	0.0804959	0.0777491	0.0769499	0.0760165	0.0743907
2017	2017-07-07	Samsun Plot4 Leaf2	326.41	332.532	0.181549	0.167036	0.162259	0.160616	0.148334	0.151658	0.153761	0.148263	0.141485	0.134127	0.132912	0.137202	0.129921	0.128055	0.12823	0.1243	0.123586	0.120896	0.118105	0.120357	0.12116	0.116356	0.10955	0.113095	0.113547	0.111142	0.108377	0.104019	0.103425	0.103533	0.0992477	0.0966394	0.095859	0.0966983	0.0986673	0.0969939	0.0942972	0.0929624	0.0925067	0.0917846	0.0906098	0.0893073	0.0888738	0.0884769	0.0874824
2017	2017-07-07	Samsun Plot2 Leaf2	241.103	309.162	0.154648	0.143217	0.143874	0.148036	0.137365	0.133144	0.131022	0.127147	0.120162	0.116474	0.118417	0.122597	0.116726	0.112331	0.111227	0.111325	0.106383	0.103905	0.105344	0.108083	0.108235	0.104058	0.0988448	0.101642	0.102135	0.0994278	0.0956216	0.094083	0.0932757	0.0916686	0.0885119	0.0871131	0.0867895	0.0876778	0.0905009	0.0892857	0.0851541	0.0811567	0.0817947	0.0822576	0.0814264	0.079793	0.0792103	0.0790606	0.0789786
2017	2017-07-07	Samsun Plot2 Leaf1	306.489	359.125	0.141752	0.135352	0.135282	0.13705	0.132715	0.124817	0.120812	0.121369	0.120947	0.119383	0.117733	0.11668	0.115683	0.112839	0.110825	0.111436	0.106678	0.105358	0.107177	0.106515	0.103833	0.100812	0.0987453	0.0984121	0.0983389	0.0976894	0.0959346	0.0922082	0.0914009	0.0925447	0.092046	0.087367	0.0849035	0.0862037	0.0875196	0.0854977	0.0833059	0.0831129	0.083122	0.083725	0.0830972	0.0800776	0.0785572	0.0788341	0.0797709
2017	2017-07-07	Samsun Plot3 Leaf1	326.654	336.564	0.154733	0.141136	0.140208	0.14437	0.139566	0.134206	0.133514	0.133128	0.122347	0.115908	0.114908	0.116535	0.11549	0.112082	0.108228	0.105387	0.100339	0.0989955	0.10121	0.102778	0.100103	0.0949803	0.0908204	0.0917898	0.0931563	0.0941323	0.0935967	0.0859242	0.0845659	0.0872332	0.0861341	0.0846947	0.0834815	0.0829034	0.0832137	0.0825214	0.0811705	0.0797196	0.0782305	0.0780627	0.0774902	0.0750016	0.0741533	0.0734797	0.0722081
2017	2017-07-07	Samsun Plot3 Leaf2	330.695	362	0.15937	0.140775	0.137104	0.142874	0.142897	0.140735	0.138483	0.134328	0.123908	0.116371	0.113384	0.11447	0.118561	0.116351	0.113363	0.115642	0.113013	0.10913	0.106064	0.104526	0.103769	0.101437	0.0980884	0.0979596	0.0979697	0.0978141	0.0968821	0.0913191	0.090663	0.0940491	0.0957052	0.0903673	0.086418	0.085327	0.0818679	0.0810889	0.0821417	0.0831126	0.0819214	0.0800898	0.0780571	0.0761065	0.0752252	0.0742783	0.0730817
2017	2017-07-07	Samsun Plot4 Leaf3	326.49	337.927	0.187237	0.183036	0.186413	0.185788	0.171442	0.168567	0.169135	0.165589	0.15445	0.146925	0.144746	0.145956	0.144128	0.14224	0.142554	0.144857	0.140223	0.135471	0.133282	0.132927	0.129445	0.125441	0.122638	0.120394	0.121118	0.120998	0.117256	0.112322	0.111562	0.112747	0.110923	0.107602	0.105677	0.105123	0.103268	0.100428	0.0981344	0.0971739	0.0964877	0.0960554	0.0943998	0.0910916	0.0918802	0.0915024	0.0892429
2017	2017-07-07	Samsun Plot2 Leaf3	262.757	296.734	0.160273	0.1454	0.14448	0.14835	0.138108	0.131849	0.129131	0.127561	0.124325	0.118746	0.117176	0.120783	0.119132	0.117118	0.115593	0.114069	0.11039	0.109951	0.112111	0.112279	0.106464	0.100645	0.097895	0.0966777	0.0974871	0.0991181	0.0995442	0.0953932	0.0918998	0.0908096	0.0915385	0.0914565	0.0887455	0.0856106	0.0871357	0.085591	0.0830205	0.0819473	0.0829141	0.0830724	0.0818032	0.0797641	0.0794583	0.0786927	0.0772647
2017	2017-07-07	Samsun Plot1 Leaf1	322.371	305.351	0.143464	0.146275	0.148563	0.143313	0.130479	0.127642	0.126461	0.123105	0.119615	0.114995	0.11272	0.113428	0.111988	0.108604	0.106389	0.107309	0.106247	0.103476	0.101685	0.103465	0.098928	0.0948798	0.0948955	0.095723	0.0949961	0.0920267	0.0877565	0.0853001	0.0857954	0.0868468	0.0851494	0.0811353	0.0792118	0.0800947	0.0810281	0.0810862	0.0806943	0.0798582	0.0768597	0.0763749	0.0760152	0.0730924	0.07353	0.0734542	0.0724187
2017	2017-07-12	Mammoth Plot1 Leaf4	255.441	287.713	0.137938	0.140445	0.133415	0.124146	0.128865	0.123173	0.118445	0.119379	0.122667	0.118087	0.113187	0.11222	0.108256	0.106801	0.107863	0.108947	0.103842	0.103305	0.107291	0.108302	0.100803	0.0932414	0.0908439	0.0929806	0.0926613	0.0913865	0.0910304	0.0886449	0.0865269	0.0851707	0.0843015	0.0855573	0.0835874	0.0808571	0.0859158	0.0842367	0.0804731	0.0791259	0.0778588	0.0771447	0.0764864	0.0754011	0.0745117	0.0739403	0.0730265
2017	2017-07-12	Mammoth Plot3 Leaf1	257.694	294.755	0.152363	0.148614	0.149092	0.150943	0.152948	0.145358	0.138982	0.136566	0.133899	0.128629	0.127493	0.131651	0.128938	0.127289	0.124395	0.118355	0.118482	0.120279	0.119368	0.113501	0.113854	0.111614	0.106572	0.112087	0.110434	0.106266	0.104834	0.0994293	0.1011	0.10524	0.102431	0.0973161	0.0958953	0.0973621	0.0951617	0.096556	0.0966167	0.0931376	0.0925644	0.0904064	0.0879275	0.087473	0.0887878	0.0885717	0.0869424
2017	2017-07-12	Mammoth Plot2 Leaf1	303.444	255.946	0.178056	0.164932	0.160137	0.159433	0.153782	0.147017	0.146298	0.14641	0.132943	0.128553	0.130935	0.133898	0.132207	0.129691	0.127206	0.12466	0.121066	0.119006	0.119129	0.120046	0.116302	0.113458	0.113287	0.110798	0.113007	0.1141	0.109671	0.105996	0.105631	0.106636	0.105594	0.103291	0.100883	0.0996785	0.100784	0.10115	0.0994434	0.0965051	0.096694	0.0955592	0.0935397	0.0924728	0.0933252	0.094451	0.0940979
2017	2017-07-12	Mammoth Plot2 Leaf2	232.533	301.361	0.173405	0.160533	0.164929	0.168672	0.149034	0.146437	0.151504	0.152445	0.14094	0.136024	0.133761	0.130935	0.131909	0.131962	0.131889	0.132046	0.123473	0.122923	0.128058	0.125775	0.125981	0.121389	0.113281	0.11504	0.113636	0.11075	0.109384	0.106506	0.106995	0.108548	0.106457	0.100242	0.0962387	0.0970971	0.101131	0.0996343	0.0966444	0.0956929	0.0947988	0.0971962	0.0967001	0.0890481	0.0896914	0.0908878	0.090026
2017	2017-07-12	Mammoth Plot4 Leaf2	324.466	342.404	0.163955	0.158072	0.160329	0.161641	0.156079	0.144096	0.141217	0.144798	0.137721	0.128661	0.12392	0.125261	0.126804	0.12575	0.122253	0.118282	0.118077	0.118161	0.117399	0.116494	0.1176	0.114492	0.107069	0.104151	0.105794	0.10791	0.106506	0.0995815	0.0986609	0.101104	0.0991684	0.0946814	0.0937291	0.0959336	0.0951966	0.0935057	0.0926546	0.092726	0.0901976	0.0902635	0.0899684	0.0862444	0.0864643	0.0859563	0.0842462
2017	2017-07-12	Mammoth Plot3 Leaf3	271.116	273.607	0.1718	0.164561	0.166375	0.166981	0.155929	0.146685	0.146018	0.149548	0.145316	0.142114	0.140195	0.139843	0.144421	0.139986	0.12997	0.123062	0.124642	0.126897	0.126989	0.125849	0.122831	0.117491	0.112369	0.113832	0.113881	0.113897	0.115059	0.112246	0.110543	0.110218	0.109256	0.104896	0.1022	0.102516	0.103196	0.103894	0.102038	0.0981762	0.0989582	0.0994023	0.0979338	0.0949958	0.0944282	0.0943415	0.0937236
2017	2017-07-12	Mammoth Plot3 Leaf4	328.544	338.839	0.162625	0.152515	0.157056	0.161414	0.144105	0.137296	0.137844	0.135823	0.120465	0.120028	0.122592	0.12035	0.126088	0.123989	0.116137	0.111093	0.120309	0.119206	0.110413	0.11187	0.113453	0.108687	0.100846	0.104694	0.104988	0.102904	0.101465	0.0985123	0.0973264	0.0965812	0.0939374	0.0927958	0.0923709	0.0921747	0.092283	0.0944772	0.0926281	0.0867683	0.0911377	0.0889684	0.0844209	0.0852975	0.0855262	0.0850302	0.0845017
2017	2017-07-12	Mammoth Plot1 Leaf1	250.462	255.283	0.16646	0.160391	0.160695	0.160919	0.155189	0.150214	0.145572	0.14081	0.135683	0.132264	0.129561	0.127246	0.127678	0.12265	0.118985	0.122431	0.117777	0.117903	0.119579	0.111897	0.108986	0.108537	0.108758	0.110456	0.108525	0.10859	0.112404	0.104795	0.102456	0.103074	0.0986277	0.0981498	0.0973379	0.0948856	0.0929935	0.0946415	0.0946902	0.0914206	0.09225	0.0912171	0.0888327	0.0873775	0.0878011	0.0875566	0.0862362
2017	2017-08-18	samsun plot1 leaf3	344.566	346.39	0.165417	0.15116	0.15139	0.155162	0.144407	0.141576	0.140903	0.138435	0.133843	0.12425	0.119108	0.121207	0.118779	0.115724	0.11388	0.113611	0.111378	0.108891	0.107917	0.109296	0.106871	0.0994866	0.0920027	0.0958263	0.0956874	0.0940861	0.0944087	0.0910919	0.0891726	0.0890083	0.0886806	0.0854681	0.0820517	0.0806788	0.0823738	0.0817442	0.079606	0.0775165	0.0762189	0.0749881	0.0730937	0.0705491	0.0699272	0.0699768	0.0701266
2017	2017-08-18	samsun plot2 leaf1	171.109	215.929	0.191009	0.171984	0.163107	0.164914	0.163008	0.154609	0.147979	0.144842	0.14005	0.131944	0.128584	0.131821	0.130345	0.126955	0.124421	0.12349	0.115878	0.112954	0.11462	0.113849	0.110871	0.107161	0.104558	0.105215	0.105063	0.104263	0.103472	0.101865	0.0996704	0.0977104	0.096297	0.0904081	0.0865834	0.0858077	0.0836286	0.0834235	0.0831041	0.0815789	0.0813851	0.0797357	0.0768028	0.0742569	0.0757283	0.0745337	0.0710249
2017	2017-08-18	samsun plot2 leaf2	199.296	252.438	0.187479	0.17755	0.176114	0.171822	0.154764	0.157226	0.15778	0.150691	0.147228	0.141988	0.139452	0.140527	0.137675	0.13223	0.126627	0.122726	0.117616	0.116721	0.118637	0.118072	0.115825	0.110032	0.104433	0.109833	0.110033	0.109224	0.110904	0.103764	0.0998309	0.0989098	0.096362	0.0935884	0.0898742	0.0873176	0.0898064	0.0877274	0.0840964	0.0823304	0.0824432	0.0828697	0.0813781	0.0772766	0.0760522	0.0758051	0.0752412
2017	2017-08-18	samsun plot2 leaf3	161.484	217.008	0.20093	0.182025	0.174089	0.176124	0.174687	0.170521	0.161185	0.151484	0.150372	0.140108	0.133781	0.137406	0.136372	0.132421	0.12956	0.130238	0.126907	0.127237	0.127905	0.120703	0.118743	0.113336	0.10505	0.108789	0.111587	0.11157	0.108664	0.099383	0.0991827	0.102474	0.0977654	0.0959298	0.0942402	0.0919943	0.0909318	0.0904986	0.0889485	0.0858731	0.0833928	0.0834216	0.0831846	0.0801079	0.0787892	0.07816	0.0769968
2017	2017-08-18	samsun plot3 leaf2	213.982	246.136	0.174628	0.165982	0.162008	0.15698	0.145653	0.139913	0.140084	0.140411	0.131992	0.128962	0.129166	0.127867	0.120506	0.115736	0.114109	0.113954	0.115343	0.112829	0.107719	0.105182	0.103427	0.100501	0.0974733	0.0989735	0.0987687	0.0978273	0.097481	0.0954739	0.0931351	0.090953	0.0887378	0.08507	0.0840982	0.0854011	0.0844184	0.0821948	0.0804275	0.0797367	0.0783734	0.0776221	0.0761801	0.0732263	0.0732558	0.0723858	0.0705695
2017	2017-07-12	SSuS Plot1 Leaf3	64.7319	87.5084	0.183703	0.16911	0.16463	0.165304	0.159875	0.151912	0.148512	0.148023	0.142246	0.135826	0.135778	0.140929	0.13471	0.132204	0.132261	0.13004	0.125757	0.12204	0.1204	0.121322	0.124266	0.121276	0.113681	0.114802	0.116137	0.117515	0.118405	0.112287	0.108751	0.10792	0.106412	0.106404	0.104503	0.101572	0.102162	0.102217	0.1014	0.100318	0.100252	0.0990348	0.0958279	0.0917442	0.0938663	0.0943165	0.0920306
2017	2017-07-31	ssud plot1 leaf2	38.8083		0.149387	0.146593	0.148548	0.149577	0.14714	0.140919	0.134513	0.129481	0.125177	0.119591	0.11932	0.124108	0.119202	0.114178	0.110722	0.10792	0.104234	0.101153	0.101438	0.10665	0.105171	0.100015	0.0959074	0.0969944	0.0954474	0.0936226	0.0936651	0.0908053	0.0903827	0.0907035	0.0880083	0.0847308	0.0818908	0.0800117	0.0793065	0.0804881	0.0806783	0.0787481	0.0778157	0.0775512	0.0767551	0.074709	0.0740744	0.0730739	0.0718486
2017	2017-07-31	ssud plot1 leaf1	46.1002		0.139493	0.129536	0.131673	0.136884	0.13003	0.120938	0.117091	0.116135	0.108829	0.109258	0.109664	0.105717	0.105824	0.0993204	0.0934881	0.0955596	0.0935406	0.0916023	0.0922629	0.0957284	0.0964321	0.0919104	0.0857407	0.087795	0.0884353	0.0877945	0.0866896	0.0812648	0.0790998	0.0789031	0.0766416	0.0764815	0.0762275	0.0756803	0.0765353	0.0750383	0.0736431	0.0736997	0.072389	0.0728039	0.0724587	0.0691555	0.0691762	0.0692121	0.0680802
2017	2017-07-31	ssud plot 4 leaf 3	14.5328		0.126927	0.121331	0.119749	0.117582	0.110195	0.110113	0.112552	0.110813	0.0990381	0.0918451	0.0888831	0.0882194	0.0896443	0.0911862	0.0925307	0.0929742	0.0876385	0.0831924	0.0815374	0.0811402	0.082671	0.0813453	0.0772037	0.07659	0.0748717	0.0742116	0.0755117	0.0725442	0.070475	0.0706268	0.0719409	0.0706408	0.0691884	0.0691709	0.0706315	0.0688703	0.0671119	0.0672363	0.0657899	0.0652384	0.0647138	0.0631668	0.0629654	0.0631641	0.0634489
2017	2017-07-31	ssud plot 3 leaf 3	31.7696		0.125449	0.121593	0.122666	0.120381	0.109766	0.104558	0.106464	0.110405	0.107041	0.100138	0.0977069	0.100259	0.0936797	0.0906112	0.091907	0.0942982	0.0919868	0.0902809	0.0904874	0.0907148	0.0859884	0.080457	0.0776488	0.0787905	0.0780863	0.0776564	0.0786523	0.0742351	0.0743688	0.0761	0.0728687	0.0709874	0.0707652	0.0714839	0.0718802	0.0711529	0.0696	0.0680745	0.0680889	0.0676032	0.067122	0.0673236	0.0661831	0.0651935	0.0641022
2017	2017-07-31	ssud plot 2 leaf 1	35.9805		0.0985153	0.0956505	0.103143	0.105638	0.0880638	0.0827244	0.0848503	0.0873628	0.0842287	0.0813031	0.0796643	0.0789882	0.0780801	0.0783784	0.0783055	0.0766514	0.0770295	0.0773624	0.0772984	0.0773332	0.0751651	0.0714503	0.0685491	0.0703131	0.0695482	0.0689822	0.0707182	0.0690429	0.0690512	0.0696952	0.0679981	0.0652567	0.0636593	0.0639979	0.0654647	0.0647707	0.0641567	0.0650632	0.0657411	0.0655879	0.0642481	0.0622505	0.063074	0.062575	0.0610429
2017	2017-07-31	ssud plot 2 leaf 3	33.1149		0.0910097	0.0836384	0.0870679	0.0915265	0.082618	0.0778153	0.0770794	0.0788292	0.0810247	0.0748794	0.0702121	0.0728112	0.0771182	0.0765031	0.0747886	0.0764749	0.0747142	0.0738112	0.0744899	0.0747986	0.0710716	0.0669561	0.0653306	0.0669256	0.0674878	0.0677633	0.0682199	0.06506	0.0633225	0.0640384	0.0655988	0.0627604	0.0612586	0.0621493	0.0616955	0.0621745	0.0621099	0.0610528	0.0617	0.0615885	0.0612302	0.0615101	0.0609197	0.059885	0.0594893
2017	2017-07-31	ssus plot 4 leaf 1	122.288	229.955	0.13737	0.130223	0.131133	0.131293	0.119532	0.115256	0.114459	0.112096	0.104905	0.100808	0.102232	0.106924	0.106414	0.100658	0.0955926	0.0955004	0.0908141	0.0907171	0.0939526	0.0932863	0.0915676	0.0863191	0.079913	0.0805765	0.0828185	0.084619	0.0842731	0.0776602	0.0758989	0.0769318	0.0746056	0.074771	0.0744002	0.0730153	0.0727006	0.0706117	0.0692959	0.0699772	0.0698774	0.0696564	0.0686421	0.0663145	0.0640548	0.0630013	0.062716
2017	2017-07-31	ssus plot 3 leaf 3	177.412	277.895	0.122791	0.113239	0.115285	0.118858	0.105818	0.0985521	0.0981386	0.101184	0.102084	0.0956519	0.0918585	0.0936217	0.0865399	0.0828965	0.0828168	0.0831936	0.0822019	0.0814239	0.0806103	0.0785461	0.0768097	0.0736628	0.0705038	0.0727199	0.0732191	0.0729329	0.0728496	0.0687533	0.0683883	0.0698872	0.0682512	0.066335	0.0645121	0.0637205	0.0651011	0.0639869	0.0617411	0.0602511	0.0603858	0.0605764	0.0599404	0.0584829	0.0588475	0.058178	0.0567483
2017	2017-08-01	mammoth plot 3 leaf1	201.176	241.862	0.117947	0.104388	0.0926433	0.0882398	0.0879682	0.0984755	0.101141	0.0926514	0.0854139	0.0859254	0.0852046	0.0800489	0.0823661	0.0779638	0.074059	0.0783629	0.0742991	0.0747078	0.0788034	0.0776768	0.0732248	0.0718877	0.0743088	0.0735657	0.070398	0.0649156	0.059481	0.0632272	0.0651034	0.0621392	0.0570436	0.0626266	0.0648044	0.0611241	0.0606359	0.058626	0.0568499	0.0568697	0.0583917	0.057231	0.0547493	0.0532655	0.0501123	0.0501376	0.0522894
2017	2017-08-01	mammoth plot 4 leaf1	242.395	241.693	0.0941853	0.0879828	0.0836823	0.0823818	0.0794053	0.0899906	0.0927376	0.0843731	0.0788032	0.0805062	0.0811366	0.0761837	0.0711656	0.0660419	0.0652717	0.0701831	0.0664426	0.062966	0.0626874	0.0644146	0.0668419	0.0696911	0.0720971	0.0722257	0.0669866	0.0621969	0.0624703	0.0651791	0.0665619	0.0636373	0.0567019	0.0605521	0.0606216	0.056589	0.060979	0.0576636	0.0534051	0.0533189	0.052412	0.0523524	0.0527637	0.0524111	0.0482803	0.0476064	0.0504812
2017	2017-08-01	mammoth plot 1 leaf1	247.979	342.365	0.153209	0.136004	0.124402	0.1236	0.123196	0.125126	0.118752	0.105316	0.0959758	0.0999419	0.103887	0.10089	0.103172	0.10227	0.101174	0.102306	0.0927757	0.0885359	0.0915781	0.0942248	0.0879057	0.0853794	0.0894302	0.0875876	0.0842695	0.0826042	0.0829874	0.0791638	0.0754562	0.0734116	0.0735266	0.0773547	0.0771115	0.0732571	0.073374	0.0704904	0.0679796	0.0675979	0.0644161	0.0632571	0.0632924	0.06242	0.0608953	0.0598389	0.0602706
2017	2017-08-01	mammoth plot2 leaf1	183.31	192.706	0.124894	0.11303	0.10541	0.106492	0.111801	0.112898	0.110534	0.105451	0.0979224	0.0990222	0.0986837	0.0908783	0.0829848	0.0781878	0.0786796	0.0829218	0.0777957	0.0775189	0.0824082	0.0838915	0.0801955	0.0765868	0.0746701	0.0702529	0.0703475	0.0703731	0.0673315	0.0695813	0.0700571	0.0672547	0.0633176	0.0656854	0.0652538	0.0619051	0.0634944	0.0585894	0.0552662	0.058116	0.0593034	0.0586423	0.0576084	0.0572715	0.0534192	0.0514731	0.0528684
2017	2017-08-01	samsun plot4 leaf3	216.92	253.341	0.123438	0.113467	0.108329	0.106005	0.0970042	0.101287	0.103525	0.0975977	0.0876751	0.0868645	0.0906092	0.0924196	0.088197	0.0826954	0.0800638	0.0812391	0.0748355	0.0735131	0.0788132	0.0842372	0.0816191	0.0786455	0.0787616	0.0780163	0.0737408	0.0706	0.0720285	0.0743827	0.0719158	0.0661633	0.0620988	0.0644626	0.0640716	0.0611611	0.0643398	0.0624422	0.0590334	0.0578227	0.0579406	0.0578899	0.0558851	0.0515951	0.0500238	0.0508945	0.0529294
2017	2017-08-01	samsun plot 1 leaf2	272.687	297.693	0.171779	0.154295	0.136583	0.13065	0.133661	0.139977	0.131724	0.115495	0.115697	0.116836	0.11174	0.102774	0.107986	0.108773	0.10617	0.10523	0.102096	0.100779	0.100331	0.097259	0.0947867	0.093724	0.0932399	0.0906638	0.0881009	0.0854044	0.08316	0.0856554	0.087063	0.0842313	0.0774916	0.0781562	0.0789086	0.0775314	0.077231	0.0741942	0.072174	0.0726649	0.07037	0.0676669	0.0669936	0.0689454	0.0664764	0.0640393	0.0630906
2017	2017-08-01	samsun plot 2 leaf1	191.844	251.804	0.135054	0.116304	0.107786	0.107181	0.0993712	0.100506	0.10243	0.0996997	0.0915758	0.0894754	0.0904775	0.0911834	0.0923852	0.0872317	0.0852361	0.0923554	0.0817302	0.0759552	0.0805889	0.0883429	0.0853378	0.0802821	0.0782764	0.0761567	0.0744724	0.0722388	0.0690906	0.0668634	0.0665098	0.0670152	0.0671343	0.0699791	0.0689462	0.0648756	0.0650465	0.062472	0.060112	0.0604042	0.0618212	0.0594769	0.0564359	0.0564519	0.054452	0.0545704	0.0565654
2017	2017-08-01	samsun plot 2 leaf2	267.951	267.339	0.156787	0.13844	0.124099	0.118618	0.112397	0.113065	0.1126	0.107082	0.0980019	0.100159	0.0997018	0.0912608	0.0935295	0.0855645	0.0799427	0.0890359	0.0864382	0.0872454	0.0923881	0.0938634	0.0913088	0.0862841	0.0817997	0.0815003	0.074622	0.0702418	0.0746625	0.0751358	0.0747267	0.0733955	0.0711963	0.0757	0.0744775	0.0678504	0.0676986	0.0668266	0.0657558	0.0656115	0.0663075	0.0667147	0.066173	0.0641979	0.0595278	0.0579193	0.0591141
2017	2017-08-18	mammoth plot2 leaf1	192.973	235.898	0.366857	0.330711	0.314758	0.312955	0.298539	0.283005	0.273228	0.266711	0.254228	0.250597	0.247178	0.237959	0.22767	0.221307	0.219289	0.219172	0.213803	0.208657	0.204896	0.200447	0.19252	0.183496	0.177544	0.180017	0.180318	0.176895	0.171401	0.167543	0.16409	0.161129	0.158607	0.153967	0.148696	0.144396	0.142061	0.138768	0.134387	0.129854	0.126979	0.125448	0.123422	0.11944	0.115342	0.112843	0.111193
2017	2017-08-18	Mammoth Plot1 Leaf3	186.06	239.767	0.165828	0.159345	0.155787	0.152146	0.147471	0.140914	0.136829	0.135716	0.133981	0.123275	0.116738	0.120912	0.12626	0.118512	0.110529	0.114572	0.10701	0.103873	0.105993	0.104894	0.102009	0.0962781	0.0912004	0.0960715	0.0957503	0.0938586	0.0941117	0.0881057	0.0865932	0.0881803	0.0868134	0.0816921	0.0792701	0.0797594	0.0776779	0.077198	0.077464	0.0770095	0.0742809	0.076199	0.0764693	0.0695452	0.070759	0.0695024	0.0654252
2017	2017-08-18	mammoth plot2 leaf3	309.478	311.557	0.198087	0.187309	0.182586	0.179145	0.168192	0.162347	0.161272	0.159444	0.148967	0.143922	0.139211	0.132825	0.134016	0.13179	0.128188	0.12729	0.125483	0.122652	0.120939	0.122573	0.119361	0.112878	0.106817	0.105782	0.107204	0.108047	0.106221	0.101937	0.100401	0.100406	0.0985699	0.0969726	0.0938954	0.0905458	0.0904167	0.0896278	0.0878851	0.0856843	0.0836172	0.0832597	0.0825158	0.0794683	0.0778248	0.077148	0.0763568
2017	2017-08-18	mammoth plot3 leaf3	170.246	234.57	0.155178	0.149091	0.147986	0.144757	0.134565	0.134827	0.129499	0.118858	0.118244	0.112939	0.108385	0.108727	0.10978	0.107713	0.105337	0.105809	0.105153	0.1032	0.101103	0.100096	0.0947708	0.0911307	0.0908468	0.0889393	0.0880444	0.0888097	0.0898922	0.085186	0.084746	0.0853255	0.0803241	0.078313	0.075877	0.0734463	0.0749918	0.0741704	0.071777	0.0703031	0.0736652	0.0722788	0.0687997	0.0682025	0.0676728	0.0675826	0.067138
2017	2017-08-18	samsun plot1 leaf3	344.566	346.39	0.165417	0.15116	0.15139	0.155162	0.144407	0.141576	0.140903	0.138435	0.133843	0.12425	0.119108	0.121207	0.118779	0.115724	0.11388	0.113611	0.111378	0.108891	0.107917	0.109296	0.106871	0.0994866	0.0920027	0.0958263	0.0956874	0.0940861	0.0944087	0.0910919	0.0891726	0.0890083	0.0886806	0.0854681	0.0820517	0.0806788	0.0823738	0.0817442	0.079606	0.0775165	0.0762189	0.0749881	0.0730937	0.0705491	0.0699272	0.0699768	0.0701266
2017	2017-08-18	samsun plot2 leaf1	171.109	215.929	0.191009	0.171984	0.163107	0.164914	0.163008	0.154609	0.147979	0.144842	0.14005	0.131944	0.128584	0.131821	0.130345	0.126955	0.124421	0.12349	0.115878	0.112954	0.11462	0.113849	0.110871	0.107161	0.104558	0.105215	0.105063	0.104263	0.103472	0.101865	0.0996704	0.0977104	0.096297	0.0904081	0.0865834	0.0858077	0.0836286	0.0834235	0.0831041	0.0815789	0.0813851	0.0797357	0.0768028	0.0742569	0.0757283	0.0745337	0.0710249
2017	2017-08-18	samsun plot2 leaf2	199.296	252.438	0.187479	0.17755	0.176114	0.171822	0.154764	0.157226	0.15778	0.150691	0.147228	0.141988	0.139452	0.140527	0.137675	0.13223	0.126627	0.122726	0.117616	0.116721	0.118637	0.118072	0.115825	0.110032	0.104433	0.109833	0.110033	0.109224	0.110904	0.103764	0.0998309	0.0989098	0.096362	0.0935884	0.0898742	0.0873176	0.0898064	0.0877274	0.0840964	0.0823304	0.0824432	0.0828697	0.0813781	0.0772766	0.0760522	0.0758051	0.0752412
2017	2017-08-18	samsun plot2 leaf3	161.484	217.008	0.20093	0.182025	0.174089	0.176124	0.174687	0.170521	0.161185	0.151484	0.150372	0.140108	0.133781	0.137406	0.136372	0.132421	0.12956	0.130238	0.126907	0.127237	0.127905	0.120703	0.118743	0.113336	0.10505	0.108789	0.111587	0.11157	0.108664	0.099383	0.0991827	0.102474	0.0977654	0.0959298	0.0942402	0.0919943	0.0909318	0.0904986	0.0889485	0.0858731	0.0833928	0.0834216	0.0831846	0.0801079	0.0787892	0.07816	0.0769968
2017	2017-08-18	samsun plot3 leaf2	213.982	246.136	0.174628	0.165982	0.162008	0.15698	0.145653	0.139913	0.140084	0.140411	0.131992	0.128962	0.129166	0.127867	0.120506	0.115736	0.114109	0.113954	0.115343	0.112829	0.107719	0.105182	0.103427	0.100501	0.0974733	0.0989735	0.0987687	0.0978273	0.097481	0.0954739	0.0931351	0.090953	0.0887378	0.08507	0.0840982	0.0854011	0.0844184	0.0821948	0.0804275	0.0797367	0.0783734	0.0776221	0.0761801	0.0732263	0.0732558	0.0723858	0.0705695
2017	2017-07-06	SSUS Plot4 Leaf2	215.12	323.669	0.243393	0.215408	0.219661	0.241656	0.251081	0.208416	0.202212	0.226589	0.20308	0.178833	0.179131	0.197688	0.176058	0.169614	0.17711	0.181134	0.173534	0.171648	0.172242	0.160597	0.140491	0.143035	0.16373	0.152642	0.148008	0.152314	0.155673	0.136232	0.130841	0.135738	0.133194	0.131934	0.123603	0.115539	0.127749	0.130286	0.123686	0.115365	0.114655	0.123693	0.124662	0.106555	0.110996	0.114824	0.111128
2017	2017-07-06	SSUS Plot2 Leaf2	215.443	267.899	0.173397	0.158542	0.15923	0.163036	0.154278	0.157922	0.153743	0.143683	0.148678	0.140068	0.133155	0.136267	0.132624	0.128093	0.126879	0.130299	0.130714	0.127375	0.122813	0.121403	0.126643	0.120769	0.105815	0.111138	0.113891	0.116112	0.119748	0.110534	0.109382	0.11222	0.107024	0.10214	0.100886	0.103775	0.108379	0.104428	0.100165	0.100573	0.0979694	0.0980172	0.0985666	0.0964873	0.0949097	0.0936009	0.0930149
2017	2017-07-06	SSUS Plot1 Leaf1	241.522	273.05	0.227439	0.217696	0.215628	0.205583	0.189265	0.217045	0.225432	0.203631	0.192773	0.171869	0.158032	0.16195	0.172936	0.181739	0.182839	0.176503	0.181453	0.163311	0.139971	0.152237	0.168401	0.16371	0.14044	0.134339	0.142309	0.150077	0.14641	0.134138	0.138613	0.142446	0.122126	0.128907	0.131587	0.124419	0.128292	0.126235	0.122698	0.120878	0.113362	0.118351	0.124337	0.117694	0.116113	0.11447	0.110944
2017	2017-07-06	SSUS Plot1 Leaf2	201.552	324.201	0.350877	0.316447	0.314439	0.32165	0.294973	0.280023	0.269531	0.261745	0.262034	0.255687	0.249552	0.2451	0.225381	0.219054	0.223009	0.225018	0.216428	0.212579	0.213369	0.209635	0.205724	0.199114	0.190486	0.185677	0.186923	0.188934	0.186679	0.179284	0.178073	0.179799	0.175898	0.168302	0.158348	0.151286	0.154626	0.157647	0.155626	0.149135	0.146862	0.142063	0.1382	0.138863	0.134984	0.132925	0.132719
2017	2017-07-06	SSUS Plot4 Leaf1	203.746	259.106	0.214448	0.208238	0.190752	0.181317	0.206984	0.188487	0.171381	0.167478	0.158828	0.149716	0.146178	0.15022	0.157597	0.158457	0.155333	0.152524	0.142167	0.139843	0.142427	0.137169	0.142431	0.134041	0.113828	0.119635	0.126293	0.132267	0.135797	0.118775	0.116	0.123131	0.121644	0.11431	0.10981	0.110629	0.112908	0.110205	0.104983	0.101174	0.102687	0.100461	0.0973572	0.0975359	0.0940426	0.0941451	0.0964564
2017	2017-07-06	SSUS Plot2 Leaf3	222.067	330.692	0.1441	0.138296	0.148995	0.153322	0.13792	0.139897	0.142522	0.136455	0.123641	0.126828	0.131415	0.126753	0.120937	0.116528	0.117196	0.122345	0.115129	0.112898	0.115596	0.113073	0.114186	0.108461	0.0983497	0.104603	0.102766	0.103159	0.111834	0.101728	0.0985386	0.101006	0.0979883	0.094115	0.090256	0.090245	0.0990679	0.0966281	0.0903265	0.0883477	0.091435	0.0938533	0.091755	0.0853142	0.0875377	0.0886921	0.0863285
2017	2017-07-06	SSUS Plot3 Leaf2	210.149	269.729	0.204691	0.184667	0.181912	0.18323	0.168807	0.171027	0.164179	0.15038	0.155589	0.151825	0.151872	0.15819	0.142209	0.136184	0.141414	0.148263	0.140518	0.133506	0.133223	0.1382	0.137543	0.132108	0.126087	0.126013	0.121225	0.121333	0.129658	0.122787	0.118167	0.117978	0.117458	0.11566	0.108013	0.102087	0.113367	0.110091	0.104247	0.105154	0.101618	0.100672	0.100821	0.0995523	0.101314	0.101328	0.0988884
2017	2017-07-06	SSUS Plot3 Leaf1	218.362	264.659	0.228326	0.185253	0.176262	0.188865	0.177607	0.186653	0.184628	0.173186	0.183346	0.174057	0.157057	0.150272	0.173011	0.158602	0.137823	0.150068	0.145443	0.147173	0.153493	0.148477	0.141104	0.134534	0.132555	0.140394	0.135465	0.130462	0.135712	0.136795	0.133514	0.131241	0.134142	0.125287	0.119493	0.119863	0.117952	0.120765	0.119162	0.110548	0.109728	0.110331	0.106566	0.0979368	0.105929	0.110903	0.107172
2017	2017-07-06	SSUS Plot1 Leaf3	227	282	0.233241	0.206268	0.195898	0.19926	0.198869	0.18714	0.184185	0.186664	0.170849	0.164459	0.166122	0.167662	0.157634	0.1578	0.162819	0.161469	0.153094	0.147818	0.145656	0.141097	0.142894	0.141623	0.134651	0.130712	0.135463	0.138076	0.131093	0.124987	0.121831	0.120583	0.118869	0.119369	0.118933	0.116544	0.113718	0.115494	0.114009	0.107845	0.112685	0.115272	0.112362	0.105642	0.104033	0.102552	0.10147
[truncated: 2,107 more columns]
