# Supplementary material for: High-throughput field phenotyping using hyperspectral reflectance and partial least squares regression (PLSR) reveals genetic modifications to photosynthetic capacity
Source: Remote Sens Environ. 2019 Sep 15;231:111176. doi: 10.1016/j.rse.2019.04.029 (PMC6737918; doi:10.1016/j.rse.2019.04.029)
Supplement: Supplementary file 2 — Model set 1 – Coefficients and loading. Model coefficients generated by the PLSR statistics to predict the trait of interest (Vcmax, J and N) for model build 1 (Fig. 4a & b). Model loadings indicate the relative importance of the given spectral waveband in the model builds for each trait (Fig. 4c & d). Model set 1 – Nitrogen and spectra. Here the reflectance spectra (average of 6 measurements on a single leaf) collected in 2106 with Fieldspec 4 (Analytical Spectral Devices - ASD, Boulder, CO USA) are presented alongside leaf N% collected from destructive sampling. These data were used to train the PLSR model for leaf N in Fig. 3c. Model set 1 – Raw spectra, Vcmax and Jmax. Collected reflectance spectra (average of 6 measurements on a single leaf) in 2016 with Fieldspec 4 (Analytical Spectral Devices - ASD, Boulder, CO USA) alongside modelled Vcmax and J. These data were used to train and build the PLSR models for Vcmax and J in Fig. 3a & b. Model set 2 - Coefficients and loading. Model coefficients generated by the PLSR statistics required to predict Vcmax and J for model training data in model build 2, shown in Fig. 9b. Model loadings indicate the relative importance of the given spectral waveband in this second model build (Fig. 9a). Model set 2 – Training data (75%) Raw spectra, Vcmax and Jmax. Collected reflectance spectra in 2016 and 2017 (average of 6 measurements on a single leaf) with Fieldspec 4 (Analytical Spectral Devices - ASD, Boulder, CO USA) alongside modelled Vcmax and J. These data were used to train and build the PLSR models for Vcmax and J in Fig. 8a & b. Model set 2 – Validation spectra (25%). Collected reflectance spectra in 2016 and 2017 (average of 6 measurements on a single leaf) with Fieldspec 4 (Analytical Spectral Devices - ASD, Boulder, CO USA) used to validate model build 2 in Fig. 8c & d. [file mmc2.zip › Supplementary datasets/Model set 2 - validation spectra 25%.xlsx]

## Sheet: Avg_Spectra_2016&2017_validatio
Year	Spectra	Wave_350	Wave_351	Wave_352	Wave_353	Wave_354	Wave_355	Wave_356	Wave_357	Wave_358	Wave_359	Wave_360	Wave_361	Wave_362	Wave_363	Wave_364	Wave_365	Wave_366	Wave_367	Wave_368	Wave_369	Wave_370	Wave_371	Wave_372	Wave_373	Wave_374	Wave_375	Wave_376	Wave_377	Wave_378	Wave_379	Wave_380	Wave_381	Wave_382	Wave_383	Wave_384	Wave_385	Wave_386	Wave_387	Wave_388	Wave_389	Wave_390	Wave_391	Wave_392	Wave_393	Wave_394	Wave_395	Wave_396	Wave_397
2016	T3 SFP Leaf12	0.0748292	0.0787789	0.0791199	0.0760125	0.0735832	0.0743402	0.0741442	0.072709	0.0733215	0.0733288	0.0708099	0.0668972	0.0680151	0.0693863	0.0694712	0.067882	0.0640975	0.0644086	0.0671628	0.0663024	0.0646845	0.0640091	0.0642564	0.0633383	0.0636378	0.0634387	0.0617205	0.0615422	0.0629499	0.0648272	0.0655922	0.0647914	0.0626457	0.0607244	0.0613834	0.0610819	0.0610553	0.0616952	0.0599705	0.0591387	0.0594533	0.0600389	0.0598588	0.0594391	0.0587777	0.0576638	0.0583051	0.0590336
2016	T3 SFP Leaf4	0.0692116	0.07222	0.0702384	0.065245	0.0632882	0.0657785	0.0650131	0.0611472	0.0614588	0.0603932	0.0584076	0.0571689	0.0589854	0.060625	0.0603611	0.0578568	0.0554144	0.0559445	0.057704	0.0565543	0.0544412	0.053033	0.0526637	0.0519897	0.0519208	0.0524622	0.0532551	0.0536949	0.0527496	0.0521148	0.0537878	0.0544742	0.0539529	0.0529122	0.0525357	0.0508878	0.0508029	0.0527719	0.0511594	0.0507005	0.0508926	0.0502508	0.0505641	0.0506675	0.0499142	0.048371	0.0485638	0.0498891
2016	T3 SFP Leaf23	0.100311	0.0995603	0.0941797	0.0874511	0.0854775	0.0890867	0.0901163	0.0870021	0.0845799	0.083929	0.0816648	0.077753	0.0798178	0.0815135	0.0815725	0.0800936	0.0752806	0.0750086	0.0773377	0.0749975	0.0724799	0.0716721	0.071953	0.0699651	0.070543	0.0719209	0.0718069	0.0706854	0.0684721	0.0667628	0.0673013	0.068976	0.0682121	0.06575	0.0659791	0.0640538	0.0633099	0.0649661	0.0633985	0.0628748	0.063247	0.0631238	0.0620709	0.0610362	0.0602211	0.0592968	0.058809	0.0593616
2016	T3 SFP Leaf17	0.109596	0.110017	0.106793	0.100462	0.0957858	0.0978913	0.0978509	0.0942611	0.0930818	0.090594	0.0882394	0.0870988	0.0859409	0.0892614	0.0918025	0.0879833	0.0819849	0.0809361	0.0837373	0.0841998	0.0818601	0.0800803	0.0796004	0.077247	0.07643	0.0769054	0.0777462	0.0790215	0.0771585	0.0743656	0.0745411	0.0758079	0.0752796	0.0733095	0.0730345	0.0710599	0.0698911	0.0705785	0.0693768	0.0690758	0.0690378	0.0680007	0.0666857	0.066051	0.0654789	0.0636087	0.0639236	0.0645719
2016	T3 Aug 4 SSuDouble Plot2 Leaf4	0.0769298	0.0782115	0.0771886	0.0746653	0.0733037	0.0744582	0.0741867	0.0730422	0.0754519	0.074825	0.0711987	0.0676773	0.0713307	0.072847	0.0719613	0.0706873	0.0677971	0.0684997	0.0710951	0.0700466	0.0686774	0.0667116	0.0650007	0.0662632	0.067247	0.0679346	0.0684222	0.0668303	0.0657666	0.0662399	0.0680792	0.0697285	0.0686642	0.0659839	0.0658723	0.0648527	0.0643355	0.0649411	0.0639915	0.064889	0.0655568	0.0636321	0.0629683	0.0630771	0.0633308	0.0632175	0.0634261	0.0633824
2016	T3 Aug 4 SSuDouble Plot2 Leaf3	0.0550896	0.061036	0.0614037	0.0570212	0.0548049	0.0564495	0.0557877	0.0530301	0.0541988	0.0533714	0.0519757	0.0518501	0.0535208	0.0546082	0.0540844	0.051799	0.0480421	0.049862	0.0542069	0.0524833	0.0484552	0.0474993	0.0497364	0.0483572	0.0479004	0.0487619	0.0500524	0.0500881	0.0492629	0.0492378	0.0511841	0.0506332	0.0484789	0.0468188	0.0481602	0.0478087	0.0479514	0.0494435	0.0481888	0.0465281	0.0458754	0.0466212	0.0461389	0.0463922	0.0466877	0.0448456	0.0450133	0.0450461
2016	T3 Aug 4 SSuSingle Plot1 Leaf2	0.0512935	0.0548663	0.0519092	0.0470598	0.0489072	0.0535451	0.0547495	0.0522828	0.0510734	0.0507704	0.0490185	0.0460138	0.0474727	0.0495063	0.0498778	0.0479767	0.0469992	0.0480087	0.0497593	0.0497188	0.0472082	0.0453101	0.0455479	0.04677	0.046283	0.045731	0.0465645	0.0470851	0.0454721	0.0441065	0.0460494	0.0473133	0.0461271	0.0443349	0.0463242	0.0448475	0.0436998	0.0451224	0.0446313	0.0443738	0.0445025	0.044514	0.0436655	0.0432429	0.0432231	0.0427225	0.0425952	0.0433164
2016	T3 Aug 4 SSuSingle Plot3 Leaf1	0.0648407	0.0670638	0.0652483	0.0614166	0.0614945	0.0636903	0.0641362	0.0627753	0.0628306	0.061739	0.0593006	0.0566833	0.0569982	0.0575257	0.0575894	0.0570112	0.0544434	0.055784	0.0584652	0.0557353	0.0545116	0.0531629	0.0511702	0.0506276	0.0526095	0.054689	0.0548064	0.0541201	0.0526217	0.0513681	0.0514978	0.0525775	0.0517023	0.0497889	0.0509286	0.0488074	0.0481319	0.0507128	0.048919	0.048782	0.0496805	0.0494139	0.0484597	0.047578	0.0468717	0.0460014	0.0453374	0.0452898
2016	T3 Aug 4 SSuSingle Plot4 Leaf4	0.0550825	0.058532	0.0556732	0.0506039	0.0503487	0.0515733	0.0507884	0.0487234	0.049502	0.0495193	0.0483906	0.0468764	0.0468708	0.0473168	0.0480692	0.0486517	0.0458504	0.0469271	0.0493912	0.0458287	0.0438457	0.0431135	0.0426277	0.0417342	0.0418803	0.043118	0.0447116	0.0449394	0.0436771	0.0428717	0.0444513	0.0452026	0.0448934	0.0443307	0.0448327	0.0425917	0.0413446	0.0428465	0.0424734	0.0425088	0.0428719	0.0427893	0.0416695	0.0401157	0.0390744	0.0395076	0.0410133	0.04175
2016	T1 Mammoth plot 1- leaf 1	0.0788027	0.0834326	0.0837233	0.0802679	0.078098	0.0777351	0.0766483	0.0744894	0.0729893	0.0715322	0.0705047	0.0699906	0.0691802	0.0701185	0.0700832	0.0667629	0.0641434	0.0671184	0.0712663	0.0679321	0.0655843	0.0638086	0.062388	0.0625455	0.0631698	0.0633102	0.0626223	0.0620968	0.0612551	0.0614332	0.0638479	0.0651566	0.0633801	0.0605725	0.0617545	0.0598537	0.0587459	0.0601811	0.0579189	0.0573984	0.0579852	0.0577649	0.0580594	0.0578295	0.056861	0.0557259	0.0561263	0.0572108
2016	T1 Mammoth Plot 4 - Leaf 1	0.0812445	0.0829493	0.0785809	0.0719298	0.0708154	0.0741619	0.0758817	0.0743787	0.0722817	0.0697838	0.0678444	0.0672996	0.0688332	0.0690978	0.0676415	0.0649468	0.0605453	0.0616184	0.0656003	0.0646616	0.0625466	0.059953	0.0581171	0.0592161	0.0600985	0.0612852	0.062619	0.059541	0.0578637	0.058192	0.0588989	0.0606072	0.0603842	0.0588054	0.0594655	0.0568261	0.0556751	0.0575815	0.054389	0.0532019	0.0540998	0.0548762	0.053911	0.0532373	0.0528126	0.0513163	0.0514094	0.0520142
2016	T1 PH Plot 4 - Leaf 2	0.120201	0.122904	0.116525	0.1087	0.11284	0.112962	0.10869	0.103411	0.102412	0.100322	0.0973784	0.0949964	0.0951603	0.0946918	0.0932808	0.09148	0.088926	0.0894719	0.0911953	0.0891187	0.0857479	0.0830034	0.0821136	0.0834329	0.0846101	0.0843755	0.083047	0.0845151	0.0826549	0.0795267	0.0797661	0.0808735	0.0797503	0.0776286	0.0791946	0.0772423	0.0752189	0.0754799	0.0746415	0.0740051	0.073316	0.0721071	0.0709492	0.0693778	0.0676479	0.0665239	0.0668595	0.0676445
2016	T1 PH plot 1- leaf 4	0.0770188	0.0790576	0.0761289	0.0708391	0.0700862	0.0744034	0.075929	0.0737428	0.0731616	0.0700541	0.0672214	0.0667227	0.067419	0.0682734	0.0679804	0.0658856	0.063	0.0647427	0.0679727	0.0653574	0.0636586	0.0620053	0.0602812	0.0603085	0.0612927	0.0621635	0.0621783	0.0615181	0.0609587	0.0606441	0.0606392	0.06261	0.0634728	0.0629362	0.0633003	0.0597617	0.0579591	0.060136	0.0584501	0.0574573	0.0572152	0.0567812	0.0570679	0.0570101	0.0562311	0.0550559	0.0550486	0.0558009
2016	T1 Samsum Plot 4 - leaf 3	0.114891	0.117414	0.117394	0.113072	0.108271	0.107383	0.105947	0.103114	0.101779	0.0998184	0.0970033	0.0945844	0.0961248	0.0968296	0.096272	0.0946874	0.0886017	0.0881641	0.091421	0.089675	0.0880114	0.0854306	0.0827343	0.0836925	0.0846184	0.0854288	0.086039	0.0839834	0.0818055	0.0810406	0.0819135	0.0807081	0.0783722	0.0768652	0.0783873	0.0765738	0.0750513	0.07575	0.0738728	0.073182	0.0733845	0.0729908	0.0710137	0.0706065	0.0713961	0.0706696	0.0698988	0.0691617
2016	T1 Samsun plot 3 - leaf 4	0.087769	0.0893202	0.087154	0.082309	0.0793264	0.0833537	0.0847449	0.081758	0.0803122	0.0784509	0.0770924	0.0760532	0.0719278	0.0723153	0.074825	0.075054	0.0723919	0.07361	0.0764517	0.0739583	0.0715086	0.0689965	0.0671411	0.0683901	0.0694292	0.0699386	0.070136	0.0697688	0.067936	0.0657716	0.0649979	0.0654493	0.0643865	0.0630442	0.0658375	0.063303	0.0614771	0.0636411	0.0625859	0.0634559	0.0643635	0.0625904	0.0611998	0.0611952	0.0614207	0.0598094	0.0613218	0.0625229
2016	T1 SSu Single Plot 1- leaf 4	0.0865979	0.090311	0.0880474	0.0818506	0.0791064	0.0842232	0.0852259	0.081436	0.0824504	0.082261	0.0805006	0.0780278	0.0761725	0.0758302	0.0756925	0.074134	0.0706495	0.0703226	0.0722323	0.0718657	0.0704335	0.0684058	0.0664782	0.0655707	0.0676142	0.0695251	0.069166	0.0700761	0.0697885	0.0691723	0.0698424	0.0689645	0.0675528	0.06663	0.0668003	0.0658498	0.065402	0.0660419	0.064891	0.0651037	0.0653212	0.0636765	0.0622125	0.061452	0.061339	0.0614617	0.0621625	0.0631076
2016	T1 Ssu Single plot 3 - leaf 3	0.133776	0.136589	0.131618	0.12344	0.122038	0.130794	0.130788	0.121414	0.118557	0.116193	0.112974	0.10957	0.109152	0.110607	0.110607	0.106928	0.103183	0.10412	0.106154	0.102134	0.0982901	0.0955909	0.093384	0.089826	0.0904849	0.0929134	0.0937869	0.0925258	0.0893323	0.0869815	0.0880089	0.0875069	0.0848139	0.0815851	0.0808416	0.0764733	0.0743718	0.0766946	0.0751346	0.0732407	0.0717472	0.0705162	0.0689957	0.0679925	0.066983	0.0648566	0.0642626	0.0642474
2016	T2 Mammoth Plot4 Leaf2	0.0971187	0.0989368	0.090808	0.0820954	0.0872958	0.0948005	0.0928555	0.0852094	0.0879193	0.0883903	0.0839798	0.0775564	0.0794014	0.0819333	0.0827618	0.0811378	0.0745681	0.0759731	0.0808101	0.0758275	0.0742632	0.0735078	0.0716124	0.0698534	0.0686961	0.0702714	0.0743384	0.0741746	0.0717591	0.0701282	0.0717828	0.0723561	0.0710192	0.0692803	0.0700998	0.0676312	0.066734	0.0695669	0.0696151	0.0693931	0.0689701	0.0678843	0.0661313	0.0652982	0.065072	0.0640997	0.0653866	0.067021
2016	T2 Mammoth Plot3 Leaf1	0.0665442	0.0671247	0.0665363	0.0652136	0.0639168	0.0641425	0.0682601	0.0729484	0.0700114	0.0655519	0.0619448	0.0613395	0.0664481	0.071654	0.0712679	0.0640978	0.064787	0.0693394	0.0712565	0.0648731	0.0600113	0.0594912	0.0618679	0.0613561	0.0615732	0.0633446	0.0662271	0.0687416	0.0683602	0.0662157	0.0652058	0.0676758	0.0668697	0.0646138	0.0701217	0.0659698	0.0635593	0.0686256	0.0667258	0.0646843	0.0642587	0.0653924	0.0672892	0.06688	0.0649259	0.0647108	0.0653798	0.0656539
2016	T2 Petite Havana Plot2 Leaf4	0.0619337	0.07387	0.0681129	0.0567806	0.062501	0.0689494	0.0690385	0.066293	0.0713073	0.0689058	0.0654306	0.0662204	0.0692875	0.0703326	0.0710636	0.0717826	0.0569794	0.0563867	0.0649744	0.0589117	0.0590776	0.0612216	0.0610656	0.0580186	0.0585202	0.0614595	0.0632956	0.0587442	0.0585859	0.0626328	0.0656789	0.0644046	0.0614679	0.0599006	0.06197	0.0552053	0.0516711	0.0567973	0.0541326	0.0557481	0.0587703	0.0577001	0.05591	0.0543059	0.0530257	0.0518303	0.0525856	0.0533592
2016	T2 Petite Havana Plot3 Leaf1	0.161155	0.163387	0.153352	0.13906	0.133184	0.144617	0.146287	0.134598	0.127426	0.126579	0.124554	0.11916	0.120875	0.123605	0.124219	0.120813	0.110598	0.110926	0.117849	0.114748	0.105803	0.0984408	0.097386	0.101668	0.104435	0.105849	0.106712	0.104097	0.0987178	0.0960777	0.101303	0.105402	0.102609	0.0966556	0.0989606	0.09461	0.0905278	0.0906935	0.08561	0.0851478	0.0864451	0.0844351	0.0823499	0.0815177	0.0801991	0.075587	0.0773637	0.0789637
2016	T2 Samsun Plot2 Leaf3	0.0857814	0.0893829	0.0891622	0.0869807	0.0845036	0.0921683	0.0893081	0.0780779	0.0804484	0.0810572	0.0791212	0.077338	0.0805882	0.0821564	0.0822447	0.0814136	0.0717909	0.0729719	0.0814615	0.0806925	0.0757011	0.0706464	0.0685487	0.0709094	0.0744393	0.0768271	0.0766028	0.0731274	0.0712865	0.0716178	0.0725074	0.0734868	0.0722847	0.0713732	0.0766518	0.0744058	0.0727639	0.0758063	0.071947	0.0702497	0.0704171	0.0699742	0.070284	0.07104	0.0716215	0.0713808	0.0708978	0.0714969
2016	T2 Samsun Plot4 Leaf1	0.0762419	0.0934216	0.0865661	0.068716	0.0689262	0.0765253	0.0759272	0.0699126	0.0761689	0.0750287	0.0695132	0.0658107	0.0694484	0.078793	0.0821167	0.0718352	0.0655317	0.0672754	0.0715408	0.0688589	0.0644443	0.0600563	0.0573147	0.0579431	0.0667252	0.0737291	0.071998	0.0712013	0.0667061	0.0648688	0.0724354	0.0737113	0.069372	0.0648083	0.06757	0.0626583	0.0622611	0.0706508	0.0680078	0.0670935	0.0671473	0.0648973	0.0648941	0.0629454	0.0598995	0.0601131	0.0657277	0.0675795
2016	T2 SSu Double Plot1 Leaf1	0.0955307	0.084966	0.0853842	0.0884035	0.0785829	0.0856421	0.0886756	0.0818155	0.0755922	0.0754109	0.0795359	0.0834305	0.0795867	0.0747343	0.0733836	0.0761719	0.0721293	0.0737622	0.0796723	0.0800627	0.0757371	0.0734115	0.0756286	0.0789156	0.0784224	0.0756275	0.0733122	0.0728292	0.0730927	0.0732289	0.0727743	0.0730907	0.0722621	0.0713223	0.0737522	0.0734121	0.0718913	0.0713438	0.0724243	0.0728371	0.0727224	0.0724421	0.0693368	0.0672863	0.0679668	0.0705944	0.0699118	0.0683766
2016	T2 SSu Double Plot3 Leaf1	0.157817	0.145027	0.130256	0.125129	0.130308	0.134884	0.130109	0.121053	0.122319	0.116553	0.114247	0.118748	0.112434	0.104641	0.103766	0.1114	0.105856	0.101922	0.103567	0.106454	0.106919	0.105983	0.105204	0.105882	0.103621	0.0987706	0.0940586	0.0950152	0.0967764	0.0969509	0.0950084	0.093573	0.0931051	0.0935718	0.0944631	0.0911955	0.0900618	0.0927845	0.088221	0.0872538	0.0873984	0.0838876	0.0803327	0.0810203	0.0846142	0.085963	0.0842604	0.0802175
2016	T2 SSu Single Plot1 Leaf1	0.0958234	0.0875832	0.0817059	0.0805418	0.0790048	0.0809888	0.0816763	0.079013	0.0742798	0.0751408	0.0775321	0.0774272	0.0741361	0.0698837	0.068714	0.0718451	0.0683723	0.0653079	0.0657538	0.0690473	0.0695016	0.0675006	0.0657846	0.0687981	0.067862	0.0661647	0.0671535	0.0671359	0.0667704	0.0653622	0.0628065	0.0658775	0.0658249	0.0629906	0.0660824	0.0629001	0.0602288	0.0620496	0.0603762	0.0605484	0.0624552	0.063709	0.0593351	0.0581627	0.0605381	0.0607781	0.060517	0.0593633
2017	42912 200-8 plot1 leaf1	0.164859	0.147534	0.134447	0.135824	0.144228	0.140603	0.136477	0.132641	0.119685	0.116248	0.119544	0.122485	0.116018	0.106962	0.104437	0.111827	0.107377	0.104783	0.104237	0.098814	0.0980352	0.101601	0.105459	0.102716	0.0985728	0.0948689	0.0926553	0.0931884	0.0930097	0.0914761	0.0895521	0.0891128	0.0898731	0.0911414	0.0918677	0.0873462	0.0832147	0.0828922	0.0823773	0.0837629	0.0847191	0.0826579	0.0787072	0.0772937	0.0789605	0.0810936	0.0805085	0.0779016
2017	42912 200-8 plot1 leaf4	0.180838	0.156689	0.134787	0.129223	0.137193	0.144796	0.140138	0.127529	0.124248	0.126044	0.125671	0.120801	0.119778	0.113062	0.109995	0.117115	0.108552	0.103478	0.104887	0.10547	0.10491	0.102329	0.0999457	0.103451	0.102654	0.0984013	0.0939865	0.0913987	0.0907604	0.0912922	0.0920153	0.0942044	0.0925979	0.088971	0.0908083	0.0859276	0.0807094	0.0804	0.0827327	0.0835576	0.082162	0.0795752	0.0775562	0.0765381	0.0762153	0.0758565	0.0766724	0.0758134
2017	42912 200-8 plot1 leaf3	0.199495	0.185864	0.168212	0.157972	0.154777	0.157859	0.159085	0.153581	0.14094	0.139156	0.138601	0.13257	0.129041	0.122275	0.118766	0.122752	0.115692	0.111359	0.112721	0.115202	0.113237	0.11249	0.114137	0.11214	0.109097	0.105111	0.101077	0.101216	0.101357	0.0980877	0.0910761	0.0941305	0.0963123	0.0956975	0.0990672	0.0924943	0.0854012	0.0845405	0.08443	0.0856534	0.0867819	0.0858991	0.0801737	0.0789981	0.0816152	0.0803851	0.0771645	0.0755674
2017	42913 200-8 plot3 leaf2	0.14424	0.133346	0.128189	0.124598	0.11363	0.110503	0.110469	0.110333	0.109757	0.104855	0.100954	0.101159	0.101969	0.100075	0.0986827	0.100617	0.0995282	0.0965605	0.0942788	0.0951033	0.0948436	0.0922715	0.0889972	0.0894013	0.0876334	0.0869199	0.0890127	0.0861246	0.0846274	0.0848075	0.0843166	0.0819488	0.0798721	0.0792284	0.0797448	0.078313	0.0752406	0.0723737	0.0731695	0.0746079	0.0750447	0.0739098	0.0729343	0.0718668	0.0711263	0.071383	0.0703743	0.0692734
2017	42912 43-oe plot3 leaf1	0.17485	0.16	0.152676	0.149587	0.139665	0.143484	0.145318	0.138573	0.127368	0.129067	0.127097	0.114751	0.112152	0.113628	0.11668	0.118237	0.111755	0.106278	0.107501	0.115515	0.109635	0.106177	0.110109	0.107178	0.105912	0.102956	0.09642	0.0946143	0.0958849	0.0969641	0.0951576	0.0964135	0.0953509	0.0910863	0.0874949	0.0846498	0.0842612	0.0857884	0.083659	0.0827887	0.0821307	0.0797503	0.0775476	0.0782206	0.0800145	0.0786256	0.0758329	0.0732075
2017	42913 43-oe plot1 leaf4	0.17565	0.160661	0.139424	0.127344	0.128463	0.138302	0.139606	0.129143	0.115948	0.120056	0.122755	0.114589	0.116178	0.115463	0.115108	0.117439	0.107253	0.099483	0.0989177	0.10229	0.10235	0.104294	0.108632	0.108541	0.102967	0.0955693	0.0913976	0.0974047	0.0990299	0.0928065	0.0832198	0.0878482	0.0913579	0.089756	0.090896	0.08637	0.0818923	0.0813103	0.0805482	0.0809818	0.0812959	0.079482	0.0732068	0.0710314	0.0740222	0.0775029	0.0771069	0.0747428
2017	42912 43-oe plot3 leaf4	0.178688	0.152705	0.139703	0.139446	0.134369	0.13635	0.135497	0.127452	0.114672	0.112961	0.113518	0.110393	0.111206	0.111796	0.112134	0.112251	0.108264	0.103759	0.100544	0.0991483	0.0979839	0.100078	0.104328	0.103907	0.102532	0.0976984	0.0907384	0.0975527	0.0990117	0.0922177	0.0834344	0.0862068	0.0881871	0.0864559	0.0877242	0.0834982	0.07846	0.0770435	0.0797867	0.0782775	0.0750889	0.0745569	0.0725765	0.0727916	0.0749961	0.0760428	0.0745328	0.071775
2017	42913 43-oe plot3 leaf3	0.138299	0.137326	0.137195	0.134534	0.131182	0.129566	0.125881	0.120541	0.117541	0.115942	0.116002	0.116319	0.11211	0.110787	0.11006	0.106521	0.102779	0.103716	0.107991	0.110311	0.108981	0.101636	0.0931273	0.0961094	0.0969968	0.0964886	0.0965163	0.093075	0.0923931	0.093026	0.0911129	0.0887387	0.0860699	0.084739	0.0873266	0.0888487	0.0857416	0.0796988	0.0816328	0.0860983	0.0868944	0.081097	0.0793344	0.0787496	0.0783331	0.0785812	0.0782992	0.0781782
2017	42913 43-oe plot3 leaf1	0.139287	0.127082	0.127248	0.128588	0.117785	0.120148	0.120653	0.114026	0.106207	0.102743	0.104091	0.106334	0.0993189	0.0957684	0.0973786	0.101006	0.0988296	0.0940273	0.0906991	0.0919219	0.0914106	0.0892169	0.0864083	0.0841246	0.0840126	0.0870216	0.0906406	0.0833734	0.0770955	0.0754441	0.0773201	0.0785567	0.0774202	0.0747529	0.0733899	0.0727821	0.0741195	0.0763145	0.0732874	0.0709544	0.0699846	0.0695544	0.0704055	0.0689659	0.0662495	0.0660967	0.065902	0.0651878
2017	42913 4-ko plot2 leaf1	0.13063	0.111891	0.0995066	0.0996403	0.104667	0.108462	0.106004	0.0982363	0.0909577	0.0917683	0.0927995	0.0897522	0.0900537	0.0827786	0.0772556	0.0822875	0.0816579	0.0798239	0.0791593	0.0796674	0.0752755	0.0737558	0.0769261	0.0775117	0.0732779	0.0684184	0.066914	0.0689888	0.0689369	0.067604	0.0682934	0.0701784	0.0696728	0.0676232	0.0685216	0.0665701	0.0659345	0.0679867	0.065259	0.0640983	0.0650293	0.0657985	0.0602078	0.0560146	0.0570424	0.062693	0.0636763	0.0608212
2017	42913 4-ko plot4 leaf3	0.1359	0.123918	0.121014	0.12293	0.120144	0.118114	0.116834	0.114525	0.108366	0.102819	0.100164	0.100394	0.101334	0.0982001	0.0950718	0.0960901	0.0946445	0.0939876	0.0931093	0.0892761	0.0900779	0.0883472	0.0829569	0.0825607	0.0832981	0.0844183	0.0850433	0.0817833	0.0809803	0.0813354	0.0788597	0.0742068	0.0706445	0.0702099	0.0730109	0.0735989	0.0725487	0.0712363	0.070383	0.0685831	0.0665631	0.0655674	0.0660857	0.0660122	0.0647755	0.0630729	0.0617711	0.061083
2017	42908 PH Wanne Plot4 Leaf1	0.163008	0.164841	0.157256	0.140601	0.128964	0.138645	0.140093	0.128223	0.121614	0.124387	0.124472	0.118037	0.121312	0.120234	0.117352	0.117254	0.112237	0.109542	0.111849	0.116729	0.107527	0.100997	0.103779	0.103815	0.103038	0.0999569	0.0952499	0.0969181	0.0980897	0.0961546	0.0918395	0.0931616	0.0933643	0.0920732	0.0948357	0.0896645	0.0856064	0.0875734	0.0855317	0.0860782	0.0867083	0.083852	0.0810126	0.0795425	0.0799519	0.0816413	0.079128	0.0762844
2017	42914 PH Wanne Plot3 Leaf1	0.143432	0.118776	0.105018	0.106277	0.110594	0.11581	0.112488	0.103142	0.10018	0.104658	0.106318	0.100348	0.0945375	0.091806	0.0923964	0.0946113	0.093957	0.0929744	0.0921763	0.0905145	0.0859757	0.0848935	0.0884967	0.0903626	0.0879637	0.0827649	0.0786308	0.082947	0.0834911	0.079221	0.0750166	0.0799676	0.0820167	0.0791434	0.0791286	0.0788397	0.0775744	0.0753843	0.0728185	0.072859	0.0741564	0.0742658	0.0725567	0.0713192	0.0714026	0.072178	0.0703708	0.0680462
2017	42908 PH Paul Plot2 Leaf1	0.145003	0.12798	0.12226	0.12206	0.11245	0.116594	0.118557	0.1125	0.104243	0.102654	0.106245	0.109344	0.101204	0.0993328	0.101776	0.101736	0.0977676	0.0924647	0.0910691	0.0978007	0.091954	0.0879984	0.0908482	0.0888926	0.088341	0.0871606	0.0842649	0.085584	0.0859563	0.0822092	0.0747331	0.0784058	0.079109	0.0756956	0.079291	0.0758077	0.0716806	0.0716511	0.0710493	0.0705545	0.0703424	0.0701451	0.0678788	0.067374	0.0684351	0.0681208	0.0668637	0.0655502
2017	42908 PH Paul Plot2 Leaf2	0.154929	0.143932	0.13776	0.136575	0.132093	0.130912	0.128969	0.12421	0.117358	0.116285	0.114765	0.110505	0.112702	0.107503	0.104115	0.110762	0.10591	0.100961	0.0997878	0.100531	0.0998649	0.0987163	0.0982224	0.099244	0.0949922	0.0907641	0.0911839	0.0918511	0.0922325	0.0901664	0.0847941	0.0852605	0.0856211	0.0838287	0.0822263	0.0808019	0.0790177	0.0772951	0.0780156	0.0795644	0.0799039	0.0776157	0.0738854	0.0717962	0.0719739	0.0730625	0.0730773	0.0723044
2017	42914 PH Wanne plot3 leaf1	0.208486	0.182354	0.171111	0.171496	0.164158	0.165201	0.16546	0.16208	0.159252	0.157923	0.14998	0.137023	0.142456	0.137354	0.131459	0.136782	0.131722	0.125919	0.123861	0.1255	0.121745	0.118757	0.119525	0.120361	0.118218	0.11533	0.11394	0.113033	0.109435	0.104264	0.100682	0.100493	0.0985733	0.0963666	0.100546	0.0992377	0.0949714	0.0917851	0.0913833	0.0914179	0.0900616	0.0866669	0.0839185	0.0826144	0.0825737	0.0827683	0.0810131	0.0790701
2017	42914 PH Wanne plot4 leaf3	0.209806	0.192519	0.181043	0.176289	0.170622	0.173467	0.175735	0.171372	0.159193	0.155156	0.155503	0.154147	0.146619	0.139425	0.137345	0.139632	0.128845	0.124365	0.131961	0.144743	0.132334	0.119111	0.117951	0.121475	0.124246	0.122198	0.11578	0.115177	0.112858	0.108253	0.10424	0.106176	0.10505	0.100797	0.101526	0.0981517	0.0948257	0.094249	0.0918345	0.0910083	0.0904071	0.088019	0.0845789	0.0843488	0.0865399	0.0867745	0.0840728	0.081859
2017	42923 Samsun Plot1 Leaf3	0.15331	0.148161	0.143078	0.137933	0.133583	0.135319	0.134329	0.129394	0.126518	0.121869	0.120133	0.121817	0.118055	0.112775	0.11013	0.111793	0.11088	0.109328	0.108245	0.107841	0.107191	0.104359	0.100308	0.0993447	0.0998397	0.0988311	0.0953405	0.0939173	0.0929982	0.0921019	0.0907271	0.0856175	0.0844029	0.0875242	0.0886854	0.0886375	0.0856892	0.0810043	0.0817584	0.0823717	0.0809188	0.0777661	0.0774699	0.0775126	0.0771796	0.0771476	0.076858	0.0756842
2017	42928 Mammoth Plot4 Leaf3	0.156862	0.148885	0.145088	0.143938	0.139256	0.125258	0.127792	0.138285	0.12025	0.117839	0.119367	0.115422	0.116638	0.113412	0.109136	0.108539	0.107109	0.106632	0.107406	0.108021	0.101507	0.096537	0.096218	0.0945245	0.0955377	0.0963229	0.094019	0.0892633	0.0858079	0.0849526	0.0856833	0.0831484	0.0825468	0.0842066	0.0836782	0.0824188	0.0804073	0.0783224	0.0787613	0.0766222	0.074753	0.0762172	0.0743002	0.0740893	0.0742091	0.0696418	0.0691624	0.0690749
2017	42928 Mammoth Plot4 Leaf1	0.145354	0.146002	0.145863	0.142881	0.137005	0.128706	0.131221	0.137551	0.1247	0.114291	0.112806	0.117095	0.110859	0.10582	0.106249	0.110866	0.107265	0.107259	0.109468	0.10531	0.103471	0.0983925	0.0916903	0.0957334	0.095683	0.0938845	0.0938706	0.0916491	0.091662	0.0918815	0.088645	0.0854505	0.0842674	0.0847393	0.084681	0.0846873	0.0842102	0.0832816	0.0834948	0.0816916	0.0795044	0.0789485	0.0771629	0.0760155	0.0762236	0.0772841	0.0759665	0.0749197
2017	42928 Mammoth Plot1 Leaf2	0.158397	0.148301	0.152368	0.156978	0.144418	0.13666	0.133889	0.133524	0.132708	0.129326	0.125064	0.12158	0.119686	0.116492	0.113664	0.113032	0.111774	0.1106	0.110601	0.112321	0.110755	0.105678	0.10022	0.100771	0.103827	0.103615	0.0986596	0.0991904	0.0982606	0.0967883	0.0972313	0.0908523	0.0859113	0.0862587	0.090001	0.090059	0.0875074	0.0849481	0.084785	0.0849481	0.0835168	0.0803038	0.0818218	0.0819179	0.0802945	0.0805915	0.0795078	0.078328
2017	42928 SSuD Plot3 Leaf2	0.234857	0.219895	0.217156	0.213841	0.190767	0.185964	0.187214	0.18562	0.179518	0.177396	0.172478	0.165168	0.173666	0.174611	0.16813	0.161382	0.156541	0.155158	0.153837	0.148221	0.152355	0.14983	0.13941	0.14297	0.143076	0.142814	0.144849	0.138121	0.136691	0.137778	0.133102	0.126674	0.123256	0.122922	0.121889	0.121656	0.121061	0.119214	0.116027	0.116451	0.115652	0.109641	0.110936	0.110984	0.108774	0.108599	0.106689	0.103968
2017	42928 SSuD Plot2 Leaf2	0.167332	0.156273	0.152498	0.150632	0.137535	0.132897	0.130858	0.128966	0.129134	0.12271	0.119008	0.121517	0.117325	0.115705	0.116027	0.114922	0.11016	0.111939	0.117064	0.115376	0.113708	0.109903	0.103828	0.0992656	0.0982146	0.100623	0.104057	0.100723	0.100898	0.103186	0.101865	0.0972162	0.0935422	0.0930346	0.0951429	0.0941103	0.093282	0.0941388	0.0914558	0.0903619	0.089654	0.0874709	0.0877343	0.0881564	0.0876313	0.0862171	0.0850542	0.0830065
2017	42928 SSuS Plot1 Leaf1	0.165832	0.161589	0.164409	0.163813	0.151495	0.149559	0.145461	0.139552	0.144562	0.138059	0.1307	0.13102	0.134413	0.130646	0.126053	0.127868	0.125418	0.124294	0.123848	0.120256	0.119148	0.116683	0.112077	0.10961	0.113299	0.115867	0.111591	0.105076	0.1057	0.108839	0.10565	0.099594	0.0983026	0.101255	0.100801	0.0992451	0.0995612	0.101225	0.0963605	0.0944414	0.0943118	0.0924774	0.0900061	0.0897893	0.0910604	0.0907324	0.0897842	0.088691
2017	42947 ssud plot 3 leaf 2	0.129132	0.120987	0.121305	0.12282	0.116455	0.115716	0.117416	0.116789	0.109531	0.105025	0.102597	0.101004	0.101608	0.0976966	0.0945108	0.0970508	0.0954063	0.0939492	0.0941329	0.0951326	0.0954338	0.0922788	0.0875992	0.0889888	0.0881948	0.0861788	0.0845124	0.0801465	0.0808142	0.082873	0.0798656	0.0792151	0.0779289	0.0763822	0.0781118	0.0773415	0.0754633	0.0745003	0.0755148	0.0745513	0.0725673	0.0717127	0.0722944	0.0716292	0.0698505	0.0689979	0.0689123	0.067897
2017	42947 ssud plot 4 leaf 1	0.110793	0.10239	0.106048	0.110425	0.101598	0.0979959	0.0980258	0.0981797	0.0950464	0.0884365	0.0854952	0.0876459	0.0838931	0.0838189	0.0854819	0.084674	0.0822498	0.0788736	0.0765384	0.0771445	0.0772307	0.075672	0.0739366	0.0760584	0.0776936	0.0774013	0.0749536	0.0706442	0.0687711	0.0690798	0.0690344	0.065916	0.064604	0.0664588	0.0690792	0.0691717	0.0675273	0.0658739	0.0662477	0.0647659	0.0626409	0.0620161	0.0618195	0.0614282	0.0612017	0.0618298	0.060038	0.0583974
2017	42947 ssus plot 3 leaf 2	0.100886	0.0888195	0.0927263	0.102972	0.0994185	0.0901401	0.0863807	0.0881962	0.0867121	0.0830695	0.0811868	0.0817983	0.0789763	0.0765059	0.0773743	0.0813091	0.0768851	0.0735814	0.0732949	0.0727138	0.0730213	0.0705034	0.0658648	0.0656662	0.0658049	0.0653331	0.0641076	0.0620536	0.0605404	0.0590236	0.0568366	0.0574307	0.0586275	0.0589881	0.0582547	0.0575318	0.0572475	0.0573148	0.0569738	0.0558717	0.054481	0.0536598	0.0548298	0.0550319	0.0539594	0.0531139	0.0514354	0.0495705
2017	42948 mammoth plot 1 leaf2	0.148237	0.134265	0.123279	0.12107	0.122316	0.115442	0.106116	0.0981991	0.0925687	0.0991236	0.105421	0.103977	0.103257	0.101583	0.0986966	0.0947128	0.0898731	0.0893347	0.0926111	0.0948937	0.08679	0.0834354	0.0879351	0.0852418	0.0811563	0.0769092	0.0734881	0.0741211	0.0730542	0.0703417	0.0687765	0.0718695	0.0724943	0.0710022	0.0741651	0.0721843	0.0662004	0.0606501	0.0622067	0.0637126	0.0640777	0.0635432	0.0588087	0.0576538	0.0601224	0.0607469	0.059258	0.0570473
2017	42948 samsun plot4 leaf1	0.122456	0.117629	0.110662	0.107772	0.107481	0.102823	0.101452	0.101257	0.0922168	0.0915846	0.0896646	0.0820706	0.0816328	0.0815517	0.0817586	0.0825463	0.078317	0.0748831	0.076135	0.0820786	0.0767143	0.0713869	0.0723429	0.0759449	0.0737205	0.067292	0.0622533	0.0681674	0.0671927	0.0622533	0.0633578	0.0671044	0.0647008	0.0590288	0.062327	0.0586898	0.055992	0.0593323	0.0610993	0.0603117	0.0590903	0.0589961	0.0538142	0.0514861	0.05292	0.0536824	0.0519941	0.0500052
2017	42965 mammoth plot3 leaf2	0.150143	0.14278	0.145096	0.143951	0.127789	0.12851	0.129462	0.123227	0.114295	0.113897	0.113471	0.108197	0.105954	0.104921	0.105006	0.10547	0.101296	0.100654	0.103254	0.10325	0.0986245	0.0918318	0.0868922	0.0887498	0.091805	0.0930014	0.0911253	0.0878638	0.0857731	0.0840519	0.0809768	0.0791546	0.0789132	0.0793635	0.0788651	0.0786723	0.0777598	0.0756748	0.0736189	0.0717406	0.0707453	0.0708429	0.0697869	0.0680949	0.066816	0.0668748	0.0649906	0.0624545
2017	42965 samsun plot1 leaf1	0.157071	0.151964	0.145404	0.139664	0.137139	0.129007	0.12419	0.12252	0.115372	0.113346	0.111852	0.108482	0.109739	0.107085	0.103745	0.103821	0.100852	0.0988908	0.0984135	0.0973491	0.0925448	0.0886326	0.0881513	0.0901804	0.0902455	0.0902036	0.0910158	0.0869723	0.0845331	0.0831875	0.0802772	0.0782283	0.0761534	0.074902	0.0765779	0.0752859	0.0729724	0.0716949	0.0712063	0.0694796	0.0674544	0.0667178	0.0672505	0.066394	0.0644272	0.0635523	0.0624492	0.0613083
2017	42965 samsun plot3 leaf3	0.177577	0.160371	0.157155	0.159426	0.148771	0.141125	0.134142	0.128671	0.128905	0.126395	0.125641	0.127776	0.124148	0.116264	0.112535	0.117855	0.115699	0.111177	0.108821	0.1108	0.106518	0.101084	0.0984123	0.09865	0.100828	0.10075	0.096773	0.0958194	0.0929431	0.0903016	0.0908502	0.085431	0.0812665	0.0809167	0.0815284	0.0819625	0.081581	0.0805101	0.0799781	0.0793974	0.0771993	0.0729322	0.0717516	0.0710464	0.0704136	0.0709463	0.0705492	0.06882
2017	42922 SSUS Plot2 Leaf1	0.189343	0.177549	0.178541	0.179852	0.169042	0.172417	0.168865	0.158816	0.161764	0.15424	0.148483	0.150505	0.144556	0.144258	0.146273	0.144302	0.139967	0.13834	0.14018	0.142203	0.133075	0.127151	0.128765	0.125797	0.127633	0.127213	0.120691	0.121985	0.123908	0.121627	0.114242	0.114911	0.114584	0.111778	0.112887	0.113656	0.111337	0.106967	0.108387	0.108579	0.106865	0.104766	0.103926	0.103517	0.103548	0.104203	0.0999326	0.0965404
2017	42922 SSUS Plot3 Leaf3	0.257538	0.243759	0.236191	0.232349	0.226582	0.2219	0.215678	0.208279	0.201709	0.200736	0.195746	0.184156	0.180377	0.182992	0.186262	0.18393	0.173698	0.16977	0.172242	0.172675	0.168127	0.159487	0.152762	0.159583	0.158154	0.154482	0.155225	0.152859	0.146611	0.142619	0.145431	0.135567	0.128291	0.128987	0.132011	0.129958	0.127318	0.12695	0.123888	0.12309	0.122671	0.12004	0.118418	0.119237	0.119141	0.112917	0.110536	0.108955
[truncated: 2,104 more columns]
